# Supplementary material for: Genome-wide analysis of the VQ motif-containing gene family and expression profiles during phytohormones and abiotic stresses in wheat (Triticum aestivum L.)
Source: BMC Genomics. 2022 Apr 11;23:292. doi: 10.1186/s12864-022-08519-3 (PMC8996428; doi:10.1186/s12864-022-08519-3)
Supplement: Supplementary file 2 — Additional file2: Table S1. The detailed information of 113 TaVQ genes identified in wheat genome. [file 12864_2022_8519_MOESM2_ESM.xlsx]

## Sheet: Sheet1
Table S1 The detailed information of 113 TaVQ genes identified in wheat genome.
Gene Name	Gene stable ID	Transcript stable ID	Transcript length (including UTRs and CDS)	length(aa)	Molecular weight (kDa)	PI	instability index (II)	Aliphatic index	GRAVY	Subcellular localization
TaVQ1-1A	TraesCS1A02G309300	TraesCS1A02G309300.1	851	158	16.0216	6.29	51.88	48.35	-0.534	Nucleus
TaVQ1-1B	TraesCS1B02G320100	TraesCS1A02G338700.1	483	160	16.1156	6.9	52.87	45.94	-0.578	Nucleus
TaVQ1-1D	TraesCS1D02G308700	TraesCS1A02G411800.1	477	158	16.1156	6.41	48.8	48.92	-0.569	Nucleus
TaVQ2-1A	TraesCS1A02G338700	TraesCS1B02G320100.1	1016	240	24.8634	10.54	84.75	61.25	-0.368	Nucleus
TaVQ2-1B	TraesCS1B02G351200	TraesCS1B02G351200.1	714	237	24.6112	10.54	83.07	61.18	-0.37	Nucleus
TaVQ2-1D	TraesCS1D02G340900	TraesCS1B02G442100.1	729	242	25.0387	10.54	79.5	63.6	-0.319	Nucleus
TaVQ3-1A	TraesCS1A02G411800	TraesCS1D02G197100.1	243	80	8.30109	9.51	48.73	55.12	-0.804	Nucleus
TaVQ3-1B	TraesCS1B02G442100	TraesCS1D02G308700.1	246	81	8.25999	6.19	37.28	54.44	-0.693	Nucleus
TaVQ4-1D	TraesCS1D02G197100	TraesCS1D02G340900.1	729	242	25.133	7.19	75.04	54.59	-0.451	Nucleus
TaVQ5-2A	TraesCS2A02G098800	TraesCS2B02G314600.1	1025	252	25.9096	5.64	59.15	61.9	-0.236	Nucleus
TaVQ5-2B	TraesCS2B02G115100	TraesCS2B02G408100.1	732	243	25.1289	5.8	66.17	66.54	-0.213	Nucleus
TaVQ6-2A	TraesCS2A02G098900	TraesCS2D02G089200.1	765	254	26.6317	8.46	70.4	65.47	-0.338	Nucleus
TaVQ6-2B1	TraesCS2B02G115200	TraesCS2D02G296200.1	726	241	24.9598	5.57	75.72	64.23	-0.144	Nucleus
TaVQ6-2B2	TraesCS2B02G115300	TraesCS2D02G432200.1	1221	242	25.6294	6.41	68.44	63.1	-0.478	Nucleus
TaVQ6-2B3	TraesCS2B02G408100	TraesCS2D02G488100.1	663	220	23.6307	11.17	84.47	51.64	-0.705	Nucleus
TaVQ6-2D	TraesCS2D02G089200	TraesCS2D02G518600.1	949	241	24.8337	5.38	69.46	66.31	-0.137	Nucleus
TaVQ7-2A	TraesCS2A02G298100	TraesCS2B02G115100.1	1399	329	34.7914	9.97	75.22	69.79	-0.498	Nucleus
TaVQ7-2B	TraesCS2B02G314600	TraesCS2B02G115200.1	1418	329	34.7594	9.97	73.79	71.88	-0.451	Nucleus
TaVQ7-2D	TraesCS2D02G296200	TraesCS2B02G115300.1	990	329	34.8415	9.97	72.71	72.77	-0.449	Nucleus
TaVQ8-2A	TraesCS2A02G434400	TraesCS2A02G434400.1	387	128	13.2846	7.82	32.42	56.8	-0.37	Nucleus
TaVQ8-2B	TraesCS2B02G455500	TraesCS2A02G487800.1	399	132	13.6911	7.82	34.4	55.76	-0.411	Nucleus
TaVQ8-2D	TraesCS2D02G432200	TraesCS2A02G517000.1	399	132	13.609	7.73	24.58	56.52	-0.394	Nucleus
TaVQ9-2A	TraesCS2A02G487800	TraesCS2A02G098800.1	489	162	16.3101	8.11	70.51	66.48	-0.302	Nucleus
TaVQ9-2B	TraesCS2B02G515400	TraesCS2A02G098900.1	807	165	16.8287	6.09	67.31	69.39	-0.325	Nucleus
TaVQ9-2D	TraesCS2D02G488100	TraesCS2A02G298100.1	489	162	16.6495	6.92	61.71	65.31	-0.339	Nucleus
TaVQ10-2A	TraesCS2A02G517000	TraesCS2B02G455500.1	893	211	22.2329	9.77	81.83	57.11	-0.469	Nucleus
TaVQ10-2B	TraesCS2B02G545500	TraesCS2B02G515400.1	636	211	22.3481	9.87	81.09	55.26	-0.529	Nucleus
TaVQ10-2D	TraesCS2D02G518600	TraesCS2B02G545500.1	973	209	22.0447	9.93	86.84	56.7	-0.459	Nucleus
TaVQ11-3A	TraesCS3A02G044200	TraesCS3B02G158200.1	880	256	26.5162	6.49	56.71	48.95	-0.425	Nucleus
TaVQ11-3D	TraesCS3D02G036600	TraesCS3B02G197900.1	1162	257	26.5874	6.7	58.46	50.66	-0.398	Nucleus
TaVQ12-3A	TraesCS3A02G190200	TraesCS3A02G044200.1	702	233	24.2203	6.11	74.23	64.03	-0.138	Nucleus
TaVQ12-3B	TraesCS3B02G219100	TraesCS3A02G190200.1	1055	262	27.4811	9.16	74.16	64.39	-0.234	Nucleus
TaVQ12-3D	TraesCS3D02G193700	TraesCS3A02G273600.1	717	238	24.7709	6.12	74.2	65.13	-0.163	Nucleus
TaVQ13-3A	TraesCS3A02G273600	TraesCS3A02G313700.1	1069	238	24.809	9.74	76.07	52.69	-0.465	Nucleus
TaVQ13-3B	TraesCS3B02G307300	TraesCS3A02G334400.1	696	231	23.8317	9.92	77.06	52.6	-0.463	Nucleus
TaVQ13-3D	TraesCS3D02G272900	TraesCS3A02G482400.1	1294	238	24.7849	9.74	76.32	51.85	-0.464	Nucleus
TaVQ14-3A	TraesCS3A02G313700	TraesCS3B02G219100.1	1196	210	21.4956	9.69	59.63	63.9	-0.247	Nucleus
TaVQ14-3B	TraesCS3B02G158200	TraesCS3B02G307300.1	1249	210	21.5237	9.69	59.63	64.81	-0.236	Nucleus
TaVQ14-3D	TraesCS3D02G140600	TraesCS3B02G365300.1	1099	210	21.4696	9.69	59.63	64.38	-0.231	Nucleus
TaVQ15-3A	TraesCS3A02G334400	TraesCS3B02G478300.1	468	155	15.9443	5.77	49.18	50.52	-0.821	Nucleus
TaVQ15-3B	TraesCS3B02G365300	TraesCS3B02G528800.1	459	152	15.7241	6.07	51.78	49.61	-0.776	Nucleus
TaVQ16-3A	TraesCS3A02G482400	TraesCS3D02G036600.1	348	115	12.1123	8.88	48.07	49.3	-0.545	Nucleus
TaVQ16-3B	TraesCS3B02G528800	TraesCS3D02G140600.1	384	127	13.2625	6.26	39.15	47.72	-0.604	Cell wall/Chloroplast/Nucleus.
TaVQ16-3D	TraesCS3D02G477600	TraesCS3D02G174600.1	384	127	13.2135	6.82	42.51	52.36	-0.572	Chloroplast/Nucleus
TaVQ17-3B	TraesCS3B02G197900	TraesCS4A02G126400.1	486	161	17.5449	5.7	56.56	76.4	-0.392	Nucleus
TaVQ17-3D	TraesCS3D02G174600	TraesCS4A02G127100.1	489	162	17.8161	5.45	57.68	76.48	-0.443	Nucleus
TaVQ18-4A	TraesCS4A02G009300	TraesCS4B02G178500.1	381	126	13.3619	5.27	22.53	67.62	-0.151	Nucleus
TaVQ18-4B	TraesCS4B02G295300	TraesCS4B02G295300.1	727	127	13.4419	5.08	24.15	64.02	-0.211	Nucleus
TaVQ18-4D	TraesCS4D02G294200	TraesCS4B02G311200.1	517	115	12.4273	10.21	32.52	74.7	-0.276	Nucleus
TaVQ19-4A	TraesCS4A02G126400	TraesCS5A02G027100.1	911	149	15.2379	8	46.5	55.17	-0.403	Nucleus
TaVQ19-4B	TraesCS4B02G178500	TraesCS5A02G140900.1	825	145	14.8495	7.1	40.54	54	-0.406	Nucleus
TaVQ19-4D	TraesCS4D02G180100	TraesCS5A02G189700.1	761	149	15.1908	8.01	44.16	52.55	-0.393	Nucleus
TaVQ20-4A	TraesCS4A02G127100	TraesCS4B02G311300.1	912	185	18.9476	6.02	62.52	73.62	0.116	Nucleus
TaVQ20-4B	TraesCS4B02G177800	TraesCS4B02G311400.1	549	182	18.5801	5.84	69.02	73.79	0.099	Nucleus
TaVQ20-4D	TraesCS4D02G179400	TraesCS4D02G021000.1	549	182	18.6101	6.39	63.89	73.24	0.081	Nucleus
TaVQ21-4A	TraesCS4A02G225300	TraesCS4B02G023200.1	405	134	14.4657	6.41	47.93	78.66	-0.183	Nucleus
TaVQ21-4B	TraesCS4B02G090900	TraesCS4B02G090900.1	459	152	16.5121	6.82	44.73	73.82	-0.215	Nucleus
TaVQ21-4D	TraesCS4D02G088000	TraesCS4B02G177800.1	405	134	14.5208	8.78	51.29	74.25	-0.279	Nucleus
TaVQ22-4A	TraesCS4A02G290800	TraesCS4A02G225300.1	662	114	12.0346	10.34	39.3	59.39	-0.498	Nucleus
TaVQ22-4B	TraesCS4B02G023200	TraesCS4A02G290800.1	333	110	11.624	8.35	33.83	60.64	-0.466	Nucleus
TaVQ22-4D	TraesCS4D02G021000	TraesCS4A02G369400.1	595	110	11.5739	8.35	29.59	58.91	-0.449	Nucleus
TaVQ23-4A	TraesCS4A02G369400	TraesCS4D02G309100.1	591	146	14.9959	11.33	60.98	66.3	-0.423	Nucleus
TaVQ23-5B	TraesCS5B02G503300	TraesCS5A02G010900.1	474	157	16.2994	11.29	58.83	64.78	-0.47	Nucleus
TaVQ24-4A1	TraesCS4A02G411100	TraesCS4A02G411100.1	456	151	15.6838	10.54	62.13	64.11	-0.436	Nucleus
TaVQ24-4A2	TraesCS4A02G411200	TraesCS4A02G411200.1	582	134	14.4617	10.61	54.29	67.76	-0.426	Nucleus
TaVQ24-4B	TraesCS4B02G311200	TraesCS4A02G411300.1	435	144	14.861	11.14	62.86	70.56	-0.257	Nucleus
TaVQ25-4A	TraesCS4A02G411300	TraesCS4D02G088000.1	642	145	15.1243	10.9	54.35	67.45	-0.357	Nucleus
TaVQ25-4B1	TraesCS4B02G311300	TraesCS4D02G179400.1	465	154	16.0002	10.55	48.6	69.22	-0.301	Nucleus
TaVQ25-4B2	TraesCS4B02G311400	TraesCS4D02G180100.1	465	154	16.0042	10.55	51.1	66.69	-0.334	Nucleus
TaVQ25-4D	TraesCS4D02G309100	TraesCS4D02G294200.1	480	159	16.4527	11.33	49.67	62.77	-0.363	Nucleus
TaVQ26-5A	TraesCS5A02G010900	TraesCS3D02G193700.1	761	132	14.3595	10.15	59.34	65.15	-0.567	Nucleus
TaVQ26-3B	TraesCS3B02G478300	TraesCS3D02G272900.1	405	134	14.5577	10.15	53.26	59.85	-0.608	Nucleus
TaVQ26-5B	TraesCS5B02G008700	TraesCS3D02G477600.1	414	137	14.8031	9.88	56.05	67.74	-0.461	Nucleus
TaVQ26-5D	TraesCS5D02G015700	TraesCS4A02G009300.1	399	132	14.3585	10.15	55.7	60	-0.605	Nucleus
TaVQ27-5A	TraesCS5A02G027100	TraesCS5A02G427000.1	1304	252	26.7583	9.44	79.15	71.75	-0.356	Nucleus
TaVQ27-5B	TraesCS5B02G026300	TraesCS5B02G008700.1	1117	243	25.551	9.51	85.05	74.03	-0.31	Nucleus
TaVQ27-5D	TraesCS5D02G034800	TraesCS5B02G026300.1	1155	244	25.7833	9.09	80.51	72.54	-0.289	Nucleus
TaVQ28-5A	TraesCS5A02G140900	TraesCS5B02G503300.1	808	189	20.0107	9.57	70.69	73.54	-0.325	Nucleus
TaVQ28-5B	TraesCS5B02G139200	TraesCS5D02G015700.1	842	192	20.4952	8.84	73.25	75.99	-0.296	Nucleus
TaVQ28-5D	TraesCS5D02G151600	TraesCS5D02G034800.1	576	191	20.281	8.84	70.18	75.39	-0.304	Nucleus
TaVQ29-5A	TraesCS5A02G189700	TraesCS5D02G151600.1	2018	423	42.9458	6.55	72.4	44.3	-0.547	Nucleus
TaVQ29-5B	TraesCS5B02G193500	TraesCS5D02G201200.1	1916	420	42.7846	6.37	67.48	45.76	-0.514	Nucleus
TaVQ29-5D	TraesCS5D02G201200	TraesCS5D02G434900.1	2006	573	59.3592	10.4	73.16	50.59	-0.553	Nucleus
TaVQ30-5A	TraesCS5A02G427000	TraesCS5B02G139200.1	444	147	15.2247	9.56	51.67	65.78	-0.173	Nucleus
TaVQ30-5B	TraesCS5B02G428900	TraesCS5B02G193500.1	921	147	15.1525	9.56	51.03	65.1	-0.21	Nucleus
TaVQ30-5D	TraesCS5D02G434900	TraesCS5B02G428900.1	927	147	15.1105	9.56	50.4	62.45	-0.236	Nucleus
TaVQ31-6A	TraesCS6A02G156200	TraesCS6B02G304300.1	1297	221	22.4316	9.85	63.61	51.31	-0.477	Nucleus
TaVQ31-6B	TraesCS6B02G184400	TraesCS6B02G330400.1	1410	226	23.0053	10.08	66.18	50.13	-0.507	Nucleus
TaVQ31-6D	TraesCS6D02G146200	TraesCS6D02G146200.1	1122	224	22.65	9.85	62.55	50.63	-0.44	Cell membrane/Nucleus
TaVQ32-6A1	TraesCS6A02G300700	TraesCS6A02G156200.1	659	149	15.971	10.16	71.47	56.51	-0.536	Nucleus
TaVQ32-6A2	TraesCS6A02G301100	TraesCS6A02G300700.1	729	171	17.8459	9.49	67.85	57.89	-0.405	Nucleus
TaVQ32-6B	TraesCS6B02G330400	TraesCS6A02G301100.1	731	163	17.065	9.2	61.97	55.34	-0.434	Nucleus
TaVQ32-6D	TraesCS6D02G280600	TraesCS6B02G184400.1	522	173	18.2313	9.2	57.68	53.87	-0.513	Nucleus
TaVQ33-6B	TraesCS6B02G304300	TraesCS6D02G257100.1	468	155	15.9045	8.64	38.59	59.42	-0.373	Cell membrane
TaVQ33-6D	TraesCS6D02G257100	TraesCS6D02G280600.1	396	131	13.575	6.89	39.01	57.71	-0.376	Nucleus
TaVQ34-7A	TraesCS7A02G151600	TraesCS7A02G151600.1	351	116	12.0031	7.05	27.98	52.33	-0.72	Nucleus
TaVQ34-7D	TraesCS7D02G153400	TraesCS7A02G326900.1	345	114	11.922	8.48	37.54	50.7	-0.747	Nucleus
TaVQ35-7A	TraesCS7A02G326900	TraesCS7D02G111700.1	906	255	26.4439	10.07	84.3	68.24	-0.267	Nucleus
TaVQ35-7B	TraesCS7B02G227600	TraesCS7D02G153400.1	768	255	26.485	9.77	81.25	69.33	-0.263	Nucleus
TaVQ35-7D	TraesCS7D02G323700	TraesCS7D02G323700.1	765	254	26.2497	9.63	82.27	66.18	-0.28	Nucleus
TaVQ36-7A	TraesCS7A02G349400	TraesCS7B02G277500.1	390	129	13.3772	9.45	49.77	62.87	-0.309	Nucleus
TaVQ36-7B	TraesCS7B02G233400	TraesCS7B02G302000.1	384	127	13.5224	8.91	56.16	60	-0.356	Nucleus
TaVQ36-7D	TraesCS7D02G329300	TraesCS7B02G381400.1	896	128	13.6715	8.93	50.64	61.8	-0.395	Nucleus
TaVQ37-7A	TraesCS7A02G375900	TraesCS7A02G478700.1	603	200	21.2299	10.61	56.79	67.85	-0.472	Nucleus
TaVQ37-7B	TraesCS7B02G277500	TraesCS7B02G227600.1	889	204	21.6213	10.39	60.05	67.01	-0.444	Nucleus
TaVQ37-7D	TraesCS7D02G372400	TraesCS7B02G233400.1	1077	158	16.5676	10.19	59.93	69.18	-0.364	Nucleus
TaVQ38-7A	TraesCS7A02G401900	TraesCS7D02G329300.1	850	206	22.3734	6.07	64.78	74.85	-0.441	Nucleus
TaVQ38-7B	TraesCS7B02G302000	TraesCS7D02G372400.1	624	207	22.4554	5.97	67.1	74.49	-0.42	Nucleus
TaVQ38-7D	TraesCS7D02G395700	TraesCS7D02G395700.1	910	210	22.7928	5.67	68.98	69.71	-0.486	Nucleus
TaVQ39-7A	TraesCS7A02G478700	TraesCS7A02G349400.1	933	214	21.6989	9.51	43.52	53.27	-0.331	Nucleus
TaVQ39-7B	TraesCS7B02G381400	TraesCS7A02G375900.1	900	208	21.2144	9.51	41.73	55.72	-0.277	Nucleus
TaVQ39-7D	TraesCS7D02G466100	TraesCS7A02G401900.1	873	207	21.0392	9.3	41.22	55.07	-0.283	Nucleus
TaVQ40-7D	TraesCS7D02G111700	TraesCS7D02G466100.1	456	151	15.5363	5.35	39.47	69.21	-0.308	Cell membrane/Nucleus
