# Supplementary material for: Genome-wide analysis of the VQ motif-containing gene family and expression profiles during phytohormones and abiotic stresses in wheat (Triticum aestivum L.)
Source: BMC Genomics. 2022 Apr 11;23:292. doi: 10.1186/s12864-022-08519-3 (PMC8996428; doi:10.1186/s12864-022-08519-3)
Supplement: Supplementary file 3 — Additional file3: Table S2. The VQ genes identified from Arabidopsis, rice, barley , and maize in this study. [file 12864_2022_8519_MOESM3_ESM.xlsx]

## Sheet: Sheet1
Table S2 The VQ genes identified from Arabidopsis, rice, barley , and maize in this study.
Species	Gene Name	Location	Transcript stable ID	Gene description
Arabidopsis thaliana	AtVQ1	AT1G17147	AT1G17147.1	VQ motif-containing protein 1 [Source:UniProtKB/Swiss-Prot;Acc:Q1G3U8]
Arabidopsis thaliana	AtVQ2	AT1G21320	AT1G21320.1	Nuclear speckle RNA-binding protein B [Source:UniProtKB/Swiss-Prot;Acc:F4HWF9]
Arabidopsis thaliana	AtVQ3	AT1G21326	AT1G21326.1	F16F4.1 protein [Source:UniProtKB/TrEMBL;Acc:Q9LMP5]
Arabidopsis thaliana	AtVQ4	AT1G28280	AT1G28280.1	VQ motif-containing protein 4 [Source:UniProtKB/Swiss-Prot;Acc:Q5M750]
Arabidopsis thaliana	AtVQ5	AT1G32585	AT1G32585.1	VQ motif-containing protein-like protein;(source:Araport11)
Arabidopsis thaliana	AtVQ6	AT1G32610	AT1G32610.1	hydroxyproline-rich glycoprotein family protein;(source:Araport11)
Arabidopsis thaliana	AtVQ7	AT1G35830	AT1G35830.1	VQ motif-containing protein [Source:UniProtKB/TrEMBL;Acc:Q9C8B9]
Arabidopsis thaliana	AtVQ8	AT1G68450	AT1G68450.1	VQ motif-containing protein 8, chloroplastic [Source:UniProtKB/Swiss-Prot;Acc:Q9CA36]
Arabidopsis thaliana	AtVQ9	AT1G78310	AT1G78310.1	VQ motif-containing protein 9 [Source:UniProtKB/Swiss-Prot;Acc:Q9M9F0]
Arabidopsis thaliana	AtVQ10	AT1G78410	AT1G78410.1	VQ motif-containing protein 10 [Source:UniProtKB/Swiss-Prot;Acc:Q8VYI5]
Arabidopsis thaliana	AtVQ11	AT1G80450	AT1G80450.1	VQ motif-containing protein 11 [Source:UniProtKB/Swiss-Prot;Acc:Q9M8L3]
Arabidopsis thaliana	AtVQ12	AT2G22880	AT2G22880.1	At2g22880 [Source:UniProtKB/TrEMBL;Acc:O81005]
Arabidopsis thaliana	AtVQ13	AT2G33780	AT2G33780.1	VQ motif-containing protein 13 [Source:UniProtKB/Swiss-Prot;Acc:O23660]
Arabidopsis thaliana	AtVQ14	AT2G35230	AT2G35230.1	IKU1 [Source:UniProtKB/TrEMBL;Acc:A0A178VN96]
Arabidopsis thaliana	AtVQ15	AT2G41010	AT2G41010.1	Calmodulin-binding protein 25 [Source:UniProtKB/Swiss-Prot;Acc:O80683]
Arabidopsis thaliana	AtVQ16	AT2G41180	AT2G41180.1	Sigma factor binding protein 2, chloroplastic [Source:UniProtKB/Swiss-Prot;Acc:O80669]
Arabidopsis thaliana	AtVQ17	AT2G42140	AT2G42140.1	VQ motif-containing protein 17 [Source:UniProtKB/Swiss-Prot;Acc:O48522]
Arabidopsis thaliana	AtVQ18	AT2G44340	AT2G44340.1	VQ motif-containing protein 18 [Source:UniProtKB/Swiss-Prot;Acc:O64868]
Arabidopsis thaliana	AtVQ19	AT3G15300	AT3G15300.1	VQ motif-containing protein 19 [Source:UniProtKB/Swiss-Prot;Acc:Q9LDZ1]
Arabidopsis thaliana	AtVQ20	AT3G18360	AT3G18360.1	VQ motif-containing protein 20 [Source:UniProtKB/Swiss-Prot;Acc:Q9LS54]
Arabidopsis thaliana	AtVQ21	AT3G18690	AT3G18690.1	Protein MKS1 [Source:UniProtKB/Swiss-Prot;Acc:Q8LGD5]
Arabidopsis thaliana	AtVQ22	AT3G22160	AT3G22160.1	VQ motif-containing protein 22 [Source:UniProtKB/Swiss-Prot;Acc:Q9LIE6]
Arabidopsis thaliana	AtVQ23	AT3G56710	AT3G56710.1	SIB1 [Source:UniProtKB/TrEMBL;Acc:A0A178VMX5]
Arabidopsis thaliana	AtVQ24	AT3G56880	AT3G56880.1	VQ motif-containing protein [Source:UniProtKB/TrEMBL;Acc:Q9LES0]
Arabidopsis thaliana	AtVQ25	AT3G58000	AT3G58000.1	VQ motif-containing protein 25 [Source:UniProtKB/Swiss-Prot;Acc:Q9M2P8]
Arabidopsis thaliana	AtVQ26	AT3G60090	AT3G60090.1	VQ motif-containing protein [Source:UniProtKB/TrEMBL;Acc:Q9M1D4]
Arabidopsis thaliana	AtVQ27	AT4G15120	AT4G15120.1	VQ motif-containing protein [Source:UniProtKB/TrEMBL;Acc:O23366]
Arabidopsis thaliana	AtVQ28	AT4G20000	AT4G20000.1	At4g20000 [Source:UniProtKB/TrEMBL;Acc:O49427]
Arabidopsis thaliana	AtVQ29	AT4G37710	AT4G37710.1	VQ motif-containing protein 29 [Source:UniProtKB/Swiss-Prot;Acc:Q9SZG3]
Arabidopsis thaliana	AtVQ30	AT4G39720	AT4G39720.1	VQ motif-containing protein [Source:TAIR;Acc:AT4G39720]
Arabidopsis thaliana	AtVQ31	AT5G08480	AT5G08480.1	VQ motif-containing protein 31 [Source:UniProtKB/Swiss-Prot;Acc:Q9FNP0]
Arabidopsis thaliana	AtVQ32	AT5G46780	AT5G46780.1	At5g46780 [Source:UniProtKB/TrEMBL;Acc:Q9FIP7]
Arabidopsis thaliana	AtVQ33	AT5G53830	AT5G53830.1	VQ motif-containing protein 33 [Source:UniProtKB/Swiss-Prot;Acc:Q9FHZ3]
Arabidopsis thaliana	AtVQ34	AT5G65170	AT5G65170.1	At5g65170 [Source:UniProtKB/TrEMBL;Acc:Q9FJP8]
Oryza sativa	OsVQ1	LOC_Os01g17050	LOC_Os01g17050.1	VQ domain containing protein, putative, expressed
Oryza sativa	OsVQ2	LOC_Os01g46440	LOC_Os01g46440.1	VQ domain containing protein, putative, expressed
Oryza sativa	OsVQ3	LOC_Os01g54400	LOC_Os01g54400.1	VQ domain containing protein, putative, expressed
Oryza sativa	OsVQ4	LOC_Os01g59410	LOC_Os01g59410.1	VQ motif family protein, expressed
Oryza sativa	OsVQ5	LOC_Os02g07690	LOC_Os02g07690.1	VQ domain containing protein, putative, expressed
Oryza sativa	OsVQ6	LOC_Os02g15280	LOC_Os02g15280.1	VQ domain containing protein, putative, expressed
Oryza sativa	OsVQ7	LOC_Os02g15290	LOC_Os02g15290.1	VQ domain containing protein, putative, expressed
Oryza sativa	OsVQ8	LOC_Os02g33600	LOC_Os02g33600.1	VQ domain containing protein, putative, expressed
Oryza sativa	OsVQ9	LOC_Os02g51740	LOC_Os02g51740.1	VQ domain containing protein, putative, expressed
Oryza sativa	OsVQ10	LOC_Os03g20330	LOC_Os03g20330.1	VQ domain containing protein, putative, expressed
Oryza sativa	OsVQ11	LOC_Os03g20440	LOC_Os03g20440.1	VQ domain containing protein, putative, expressed
Oryza sativa	OsVQ12	LOC_Os03g26990	LOC_Os03g26990.1	VQ domain containing protein, putative, expressed
Oryza sativa	OsVQ13	LOC_Os03g47280	LOC_Os03g47280.1	VQ domain containing protein, putative, expressed
Oryza sativa	OsVQ14	LOC_Os03g57520	LOC_Os03g57520.1	VQ domain containing protein, putative, expressed
Oryza sativa	OsVQ15	LOC_Os04g34050	LOC_Os04g34050.1	VQ domain containing protein, putative, expressed
Oryza sativa	OsVQ16	LOC_Os04g55240	LOC_Os04g55240.1	VQ domain containing protein, putative, expressed
Oryza sativa	OsVQ17	LOC_Os04g57030	LOC_Os04g57030.1	VQ domain containing protein, putative, expressed
Oryza sativa	OsVQ18	LOC_Os05g12090	LOC_Os05g12090.1	VQ domain containing protein, putative
Oryza sativa	OsVQ19	LOC_Os05g32460	LOC_Os05g32460.1	VQ domain containing protein, putative, expressed
Oryza sativa	OsVQ20	LOC_Os05g41250	LOC_Os05g41250.1	VQ domain containing protein, putative, expressed
Oryza sativa	OsVQ21	LOC_Os05g44270	LOC_Os05g44270.1	VQ domain containing protein, putative, expressed
Oryza sativa	OsVQ22	LOC_Os06g33970	LOC_Os06g33970.1	VQ domain containing protein, putative, expressed
Oryza sativa	OsVQ23	LOC_Os06g40090	LOC_Os06g40090.1	VQ domain containing protein, putative, expressed
Oryza sativa	OsVQ24	LOC_Os06g41450	LOC_Os06g41450.1	VQ domain containing protein, putative, expressed
Oryza sativa	OsVQ25	LOC_Os06g45570	LOC_Os06g45570.1	VQ domain containing protein, putative, expressed
Oryza sativa	OsVQ26	LOC_Os07g06750	LOC_Os07g06750.1	VQ domain containing protein, putative, expressed
Oryza sativa	OsVQ27	LOC_Os07g06760	LOC_Os07g06760.1	VQ domain containing protein, putative, expressed
Oryza sativa	OsVQ28	LOC_Os07g06790	LOC_Os07g06790.1	VQ domain containing protein, putative, expressed
Oryza sativa	OsVQ29	LOC_Os07g43140	LOC_Os07g43140.1	VQ domain containing protein, putative, expressed
Oryza sativa	OsVQ30	LOC_Os07g48710	LOC_Os07g48710.1	VQ domain containing protein, putative, expressed
Oryza sativa	OsVQ31	LOC_Os07g48800	LOC_Os07g48800.1	VQ domain containing protein, putative, expressed
Oryza sativa	OsVQ32	LOC_Os08g01260	LOC_Os08g01260.1	VQ domain containing protein, putative, expressed
Oryza sativa	OsVQ33	LOC_Os08g31660	LOC_Os08g31660.1	VQ domain containing protein, putative, expressed
Oryza sativa	OsVQ34	LOC_Os09g20020	LOC_Os09g20020.1	NBS-LRR resistance-like protein B8, putative, expressed
Oryza sativa	OsVQ35	LOC_Os09g20460	LOC_Os09g20460.1	VQ domain containing protein, putative, expressed
Oryza sativa	OsVQ36	LOC_Os10g01240	LOC_Os10g01240.1	VQ domain containing protein, putative, expressed
Oryza sativa	OsVQ37	LOC_Os11g03660	LOC_Os11g03660.1	VQ domain containing protein, putative, expressed
Oryza sativa	OsVQ38	LOC_Os11g12790	LOC_Os11g12790.1	VQ domain containing protein, putative, expressed
Oryza sativa	OsVQ39	LOC_Os12g03420	LOC_Os12g03420.1	VQ domain containing protein, putative, expressed
Oryza sativa	OsVQ40	LOC_Os03g09045	LOC_Os03g09045.1	retrotransposon protein, putative, unclassified, expressed
Hordeum vulgare	HvVQ1	HORVU.MOREX.r3.1HG0053220	HORVU.MOREX.r3.1HG0053220.1
Hordeum vulgare	HvVQ2	HORVU.MOREX.r3.1HG0053440	HORVU.MOREX.r3.1HG0053440.1
Hordeum vulgare	HvVQ3	HORVU.MOREX.r3.1HG0069660	HORVU.MOREX.r3.1HG0069660.1
Hordeum vulgare	HvVQ4	HORVU.MOREX.r3.1HG0077230	HORVU.MOREX.r3.1HG0077230.1
Hordeum vulgare	HvVQ5	HORVU.MOREX.r3.1HG0090770	HORVU.MOREX.r3.1HG0090770.1
Hordeum vulgare	HvVQ6	HORVU.MOREX.r3.2HG0110920	HORVU.MOREX.r3.2HG0110920.1
Hordeum vulgare	HvVQ7	HORVU.MOREX.r3.2HG0110930	HORVU.MOREX.r3.2HG0110930.1
Hordeum vulgare	HvVQ8	HORVU.MOREX.r3.2HG0110940	HORVU.MOREX.r3.2HG0110940.1
Hordeum vulgare	HvVQ9	HORVU.MOREX.r3.2HG0167390	HORVU.MOREX.r3.2HG0167390.1
Hordeum vulgare	HvVQ10	HORVU.MOREX.r3.2HG0192970	HORVU.MOREX.r3.2HG0192970.1
Hordeum vulgare	HvVQ11	HORVU.MOREX.r3.2HG0200270	HORVU.MOREX.r3.2HG0200270.1
Hordeum vulgare	HvVQ12	HORVU.MOREX.r3.3HG0222180	HORVU.MOREX.r3.3HG0222180.1
Hordeum vulgare	HvVQ13	HORVU.MOREX.r3.3HG0243920	HORVU.MOREX.r3.3HG0243920.1
Hordeum vulgare	HvVQ14	HORVU.MOREX.r3.3HG0257620	HORVU.MOREX.r3.3HG0257620.1
Hordeum vulgare	HvVQ15	HORVU.MOREX.r3.3HG0288620	HORVU.MOREX.r3.3HG0288620.1
Hordeum vulgare	HvVQ16	HORVU.MOREX.r3.3HG0295760	HORVU.MOREX.r3.3HG0295760.1
Hordeum vulgare	HvVQ17	HORVU.MOREX.r3.3HG0318940	HORVU.MOREX.r3.3HG0318940.1
Hordeum vulgare	HvVQ18	HORVU.MOREX.r3.4HG0344650	HORVU.MOREX.r3.4HG0344650.1
Hordeum vulgare	HvVQ19	HORVU.MOREX.r3.4HG0344670	HORVU.MOREX.r3.4HG0344670.1
Hordeum vulgare	HvVQ20	HORVU.MOREX.r3.4HG0380510	HORVU.MOREX.r3.4HG0380510.1
Hordeum vulgare	HvVQ21	HORVU.MOREX.r3.4HG0380790	HORVU.MOREX.r3.4HG0380790.1
Hordeum vulgare	HvVQ22	HORVU.MOREX.r3.4HG0407640	HORVU.MOREX.r3.4HG0407640.1
Hordeum vulgare	HvVQ23	HORVU.MOREX.r3.5HG0420700	HORVU.MOREX.r3.5HG0420700.1
Hordeum vulgare	HvVQ24	HORVU.MOREX.r3.5HG0425940	HORVU.MOREX.r3.5HG0425940.1
Hordeum vulgare	HvVQ25	HORVU.MOREX.r3.5HG0429040	HORVU.MOREX.r3.5HG0429040.1
Hordeum vulgare	HvVQ26	HORVU.MOREX.r3.5HG0462870	HORVU.MOREX.r3.5HG0462870.1
Hordeum vulgare	HvVQ27	HORVU.MOREX.r3.5HG0476460	HORVU.MOREX.r3.5HG0476460.1
Hordeum vulgare	HvVQ28	HORVU.MOREX.r3.5HG0517210	HORVU.MOREX.r3.5HG0517210.1
Hordeum vulgare	HvVQ29	HORVU.MOREX.r3.5HG0517230	HORVU.MOREX.r3.5HG0517230.1
Hordeum vulgare	HvVQ30	HORVU.MOREX.r3.6HG0571070	HORVU.MOREX.r3.6HG0571070.1
Hordeum vulgare	HvVQ31	HORVU.MOREX.r3.6HG0614040	HORVU.MOREX.r3.6HG0614040.1
Hordeum vulgare	HvVQ32	HORVU.MOREX.r3.7HG0659740	HORVU.MOREX.r3.7HG0659740.1
Hordeum vulgare	HvVQ33	HORVU.MOREX.r3.7HG0707660	HORVU.MOREX.r3.7HG0707660.1
Hordeum vulgare	HvVQ34	HORVU.MOREX.r3.7HG0708960	HORVU.MOREX.r3.7HG0708960.1
Hordeum vulgare	HvVQ35	HORVU.MOREX.r3.7HG0724480	HORVU.MOREX.r3.7HG0724480.1
Hordeum vulgare	HvVQ36	HORVU.MOREX.r3.7HG0724530	HORVU.MOREX.r3.7HG0724530.1
Hordeum vulgare	HvVQ37	HORVU.MOREX.r3.7HG0738010	HORVU.MOREX.r3.7HG0738010.1
Zea mays	ZmVQ1	GRMZM2G417835	GRMZM2G417835_P01
Zea mays	ZmVQ2	GRMZM2G420357	GRMZM2G420357_P01
Zea mays	ZmVQ3	GRMZM2G318652	GRMZM2G318652_P01
Zea mays	ZmVQ4	GRMZM2G128644	GRMZM2G128644_P01
Zea mays	ZmVQ5	GRMZM2G174650	GRMZM2G174650_P01
Zea mays	ZmVQ6	GRMZM2G158976	GRMZM2G158976_P01
Zea mays	ZmVQ7	GRMZM2G421934	GRMZM2G421934_P01
Zea mays	ZmVQ8	GRMZM2G420630	GRMZM2G420630_P01
Zea mays	ZmVQ9	GRMZM2G059064	GRMZM2G059064_P01
Zea mays	ZmVQ10	GRMZM2G118172	GRMZM2G118172_P01
Zea mays	ZmVQ11	GRMZM2G174210	GRMZM2G174210_P01
Zea mays	ZmVQ12	AC206638.3_FG007	AC206638.3_FG007
Zea mays	ZmVQ13	GRMZM2G023921	GRMZM2G023921_P01
Zea mays	ZmVQ14	GRMZM2G369742	GRMZM2G369742_P01
Zea mays	ZmVQ15	GRMZM2G147443	GRMZM2G147443_P01
Zea mays	ZmVQ16	GRMZM2G101409	GRMZM2G101409_P01
Zea mays	ZmVQ17	GRMZM2G354123	GRMZM2G354123_P01
Zea mays	ZmVQ18	GRMZM2G055404	GRMZM2G055404_P01
Zea mays	ZmVQ19	GRMZM2G378442	GRMZM2G378442_P01
Zea mays	ZmVQ20	GRMZM2G314520	GRMZM2G314520_P01
Zea mays	ZmVQ21	AC194056.3_FG008	AC194056.3_FG008
Zea mays	ZmVQ22	GRMZM2G066599	GRMZM2G066599_P01
Zea mays	ZmVQ23	GRMZM2G322950	GRMZM2G322950_P01
Zea mays	ZmVQ24	GRMZM2G153597	GRMZM2G153597_P01
Zea mays	ZmVQ25	GRMZM2G010333	GRMZM2G010333_P01
Zea mays	ZmVQ26	GRMZM2G124290	GRMZM2G124290_P01
Zea mays	ZmVQ27	GRMZM2G129140	GRMZM2G129140_P01
Zea mays	ZmVQ28	GRMZM2G325208	GRMZM2G325208_P01
Zea mays	ZmVQ29	AC207043.3_FG002	AC207043.3_FG002
Zea mays	ZmVQ30	GRMZM2G346837	GRMZM2G346837_P01
Zea mays	ZmVQ31	GRMZM2G061941	GRMZM2G061941_P01
Zea mays	ZmVQ32	GRMZM2G003669	GRMZM2G003669_P01
Zea mays	ZmVQ33	GRMZM2G420715	GRMZM2G420715_P01
Zea mays	ZmVQ34	GRMZM2G082118	GRMZM2G082118_P01
Zea mays	ZmVQ35	GRMZM2G099691	GRMZM2G099691_P01
Zea mays	ZmVQ36	GRMZM2G174558	GRMZM2G174558_P01
Zea mays	ZmVQ37	GRMZM5G814101	GRMZM5G814101_P01
Zea mays	ZmVQ38	GRMZM2G355499	GRMZM2G355499_P01
Zea mays	ZmVQ39	GRMZM2G083285	GRMZM2G083285_P01
Zea mays	ZmVQ40	GRMZM2G126413	GRMZM2G126413_P01
Zea mays	ZmVQ41	GRMZM2G316033	GRMZM2G316033_P01
Zea mays	ZmVQ42	GRMZM2G151909	GRMZM2G151909_P01
Zea mays	ZmVQ43	GRMZM2G036980	GRMZM2G036980_P01
Zea mays	ZmVQ44	GRMZM2G180668	GRMZM2G180668_P01
Zea mays	ZmVQ45	AC203294.3_FG012	AC203294.3_FG012
Zea mays	ZmVQ46	GRMZM5G800535	GRMZM5G800535_P01
Zea mays	ZmVQ47	GRMZM2G374336	GRMZM2G374336_P01
Zea mays	ZmVQ48	GRMZM5G849527	GRMZM5G849527_P01
Zea mays	ZmVQ49	GRMZM5G864059	GRMZM5G864059_P01
Zea mays	ZmVQ50	GRMZM2G138370	GRMZM2G138370_P01
Zea mays	ZmVQ51	GRMZM2G069169	GRMZM2G069169_P01
Zea mays	ZmVQ52	GRMZM2G122447	GRMZM2G122447_P01
Zea mays	ZmVQ53	GRMZM2G333049	GRMZM2G333049_P01
Zea mays	ZmVQ54	GRMZM2G035531	GRMZM2G035531_P01
Zea mays	ZmVQ55	GRMZM2G014839	GRMZM2G014839_P01
Zea mays	ZmVQ56	GRMZM2G129815	GRMZM2G129815_P01
Zea mays	ZmVQ57	GRMZM5G864133	GRMZM5G864133_P01
Zea mays	ZmVQ58	GRMZM2G180262	GRMZM2G180262_P01
Zea mays	ZmVQ59	GRMZM2G060720	GRMZM2G060720_P01
Zea mays	ZmVQ60	GRMZM2G064903	GRMZM2G064903_P01
Zea mays	ZmVQ61	GRMZM2G475276	GRMZM2G475276_P01
