# Supplementary material for: Genome-wide analysis of the VQ motif-containing gene family and expression profiles during phytohormones and abiotic stresses in wheat (Triticum aestivum L.)
Source: BMC Genomics. 2022 Apr 11;23:292. doi: 10.1186/s12864-022-08519-3 (PMC8996428; doi:10.1186/s12864-022-08519-3)
Supplement: Supplementary file 4 — Additional file4: Table S3.The amino acid sequences of 20 putative motifs. [file 12864_2022_8519_MOESM4_ESM.xlsx]

## Sheet: Sheet1
Table S3 The amino acid sequences of 20 putative motifs.
Motifs	Motif Consensus
Motif 1	PTTVVHTDPANFRALVQRLTG
Motif 2	TSSKPKRAGGLQGPRPQPLSVSKRPHKKP
Motif 3	PAAKPAPAPCRPKKPAFKLYERRSSMKNLKMIAPLAMAAPAAAGPAKAAP
Motif 4	LLSPSSFFFSPTTMQAIRELI
Motif 5	AAAEEKAIAEKGFYLHPSPRG
Motif 6	QQSAQQZQPCFPTLDSWSVMY
Motif 7	AGRAAKRRPRPSRRA
Motif 8	GGGNGVKVTYI
Motif 9	LFSPLPFDPNSLSLLSDLTPF
Motif 10	GQAQQPAAPVIIYEA
Motif 11	STSTAADALVLTLGQQQRAPC
Motif 12	AEDRLLLQSIQAAQMPPRPAATNSPNGYFA
Motif 13	PPRLLPLFPVSSPRM
Motif 14	CSHNVPATTAPAGYGYEEEEDSFPPQLIDNRYSVFSPPTFLYGSHNEW
Motif 15	QSFLPPPLLLPPEAPFSPAARLAAIERSVRPLPPPPPPYV
Motif 16	AHPPQCAPPGVFDGLPDLGSPEFDTHPDLTFE
Motif 17	MHHHHHQRHQLHRGPTZYSPV
Motif 18	GQMYAPWCSFPLMGPPASMHPGLDGHHLI
Motif 19	SSPSSSTPSSSSSST
Motif 20	GGPSWFASTTAPPTGSLACDS
