# Supplementary material for: Genome-wide analysis of the VQ motif-containing gene family and expression profiles during phytohormones and abiotic stresses in wheat (Triticum aestivum L.)
Source: BMC Genomics. 2022 Apr 11;23:292. doi: 10.1186/s12864-022-08519-3 (PMC8996428; doi:10.1186/s12864-022-08519-3)
Supplement: Supplementary file 5 — Additional file5: Table S4. Ka/Ks values of duplicated TaVQ gene pairs [file 12864_2022_8519_MOESM5_ESM.xlsx]

## Sheet: Sheet1
Table S4 Ka/Ks values of duplicated TaVQ gene pairs
Gene1	Gene2	Ka	Ks	Ka/Ks ratio
TaVQ14-3B	TaVQ14-3A	0.00101687	0.204982	0.00496078
TaVQ37-7B	TaVQ37-7A	0.00320913	0.363492	0.00882863
TaVQ2-1A	TaVQ2-1B	0.00216942	0.236795	0.00916157
TaVQ13-3D	TaVQ13-3B	0.00227225	0.244482	0.00929416
TaVQ13-3A	TaVQ13-3D	0.00398801	0.388272	0.0102712
TaVQ14-3A	TaVQ14-3D	0.0012679	0.104291	0.0121573
TaVQ13-3A	TaVQ13-3B	0.00241864	0.168093	0.0143887
TaVQ14-3B	TaVQ14-3D	0.00201935	0.138139	0.0146182
TaVQ31-6B	TaVQ31-6D	0.00506115	0.246476	0.020534
TaVQ37-7B	TaVQ37-7D	0.00586032	0.280828	0.020868
TaVQ31-6A	TaVQ31-6D	0.00235235	0.108111	0.0217587
TaVQ31-6B	TaVQ31-6A	0.00571089	0.25438	0.0224502
TaVQ37-7A	TaVQ37-7D	0.00225956	0.0994497	0.0227207
TaVQ7-2A	TaVQ7-2D	0.00443722	0.171359	0.0258942
TaVQ7-2B	TaVQ7-2D	0.00520182	0.172785	0.0301058
TaVQ26-3B	TaVQ26-5D	0.00733025	0.225127	0.0325606
TaVQ2-2D	TaVQ2-2B	0.00703316	0.187634	0.0374834
TaVQ5-2A	TaVQ5-2B	0.0202457	0.52098	0.0388608
TaVQ2-2D	TaVQ2-2A	0.00731992	0.148297	0.0493597
TaVQ7-2B	TaVQ7-2A	0.0102723	0.200916	0.0511274
TaVQ1-1D	TaVQ1-1B	0.00965151	0.168289	0.0573507
TaVQ26-3B	TaVQ26-5A	0.0145781	0.242769	0.0600492
TaVQ5-2B	TaVQ6-2B1	0.0626797	0.927752	0.0675609
TaVQ1-1A	TaVQ1-1B	0.0128963	0.184559	0.0698762
TaVQ27-5D	TaVQ27-5A	0.0143839	0.203335	0.07074
TaVQ39-7A	TaVQ39-7D	0.0195748	0.272547	0.0718217
TaVQ2-2B	TaVQ13-3B	0.143109	1.97901	0.0723137
TaVQ32-6B	TaVQ32-6A2	0.0177435	0.236574	0.075002
TaVQ30-5B	TaVQ30-5A	0.0118823	0.155662	0.076334
TaVQ5-2B	TaVQ6-2D	0.0567251	0.631086	0.0898849
TaVQ22-4B	TaVQ22-4A	0.0175966	0.189133	0.0930382
TaVQ39-7A	TaVQ39-7B	0.0141005	0.149427	0.0943635
TaVQ5-2A	TaVQ6-2D	0.0441213	0.451081	0.0978123
TaVQ38-7B	TaVQ38-7D	0.0153237	0.1528	0.100286
TaVQ29-5A	TaVQ29-5B	0.0136909	0.133279	0.102724
TaVQ26-5A	TaVQ26-5D	0.025171	0.215579	0.11676
TaVQ32-6D	TaVQ32-6A2	0.0227368	0.191894	0.118486
TaVQ5-2A	TaVQ6-2B2	0.0822676	0.6759	0.121716
TaVQ5-2A	TaVQ6-2B1	0.0927688	0.733562	0.126464
TaVQ36-7A	TaVQ36-7B	0.045297	0.358067	0.126504
TaVQ38-7A	TaVQ38-7D	0.0253392	0.196979	0.128639
TaVQ35-7D	TaVQ35-7A	0.0154157	0.115483	0.133488
TaVQ19-4B	TaVQ19-4D	0.0171944	0.11949	0.143898
TaVQ1-1D	TaVQ1-1A	0.0164036	0.113824	0.144114
TaVQ10-2B	TaVQ10-2A	0.02068	0.141242	0.146415
TaVQ36-7D	TaVQ36-7B	0.0389044	0.264674	0.14699
TaVQ38-7B	TaVQ38-7A	0.0265572	0.17874	0.14858
TaVQ30-5D	TaVQ30-5B	0.0126821	0.0847256	0.149685
TaVQ19-4A	TaVQ19-4D	0.0204705	0.130032	0.157427
TaVQ27-5D	TaVQ27-5B	0.0169249	0.107341	0.157673
TaVQ39-7B	TaVQ39-7D	0.0258183	0.161389	0.159975
TaVQ6-2D	TaVQ6-2B1	0.0977009	0.569689	0.171499
TaVQ27-5B	TaVQ27-5A	0.0222896	0.128649	0.173259
TaVQ20-4A	TaVQ20-4B	0.0222953	0.125502	0.177648
TaVQ28-5B	TaVQ28-5D	0.024524	0.127712	0.192026
TaVQ32-6D	TaVQ32-6B	0.0312537	0.157947	0.197875
TaVQ20-4D	TaVQ20-4B	0.0222721	0.1123	0.198327
TaVQ6-2B2	TaVQ6-2B1	0.0742095	0.364792	0.203429
TaVQ12-3A	TaVQ12-3B	0.0204458	0.0997814	0.204906
TaVQ22-4B	TaVQ22-4D	0.0430956	0.208684	0.206512
TaVQ35-7D	TaVQ35-7B	0.019354	0.0925625	0.209091
TaVQ30-5D	TaVQ30-5A	0.0163816	0.0747836	0.219053
TaVQ26-5A	TaVQ26-5B	0.0274838	0.122598	0.224179
TaVQ15-3B	TaVQ15-3A	0.0335629	0.14831	0.226303
TaVQ10-2D	TaVQ10-2B	0.0238745	0.103394	0.230909
TaVQ24-4B	TaVQ25-4B2	0.0455878	0.19109	0.238567
TaVQ26-5D	TaVQ26-5B	0.0352069	0.14705	0.239422
TaVQ24-4B	TaVQ25-4B1	0.0457095	0.188238	0.242828
TaVQ12-3D	TaVQ12-3A	0.0158652	0.0640398	0.24774
TaVQ19-4A	TaVQ19-4B	0.0232007	0.0891361	0.260283
TaVQ35-7A	TaVQ35-7B	0.0233405	0.0882847	0.264378
TaVQ26-3B	TaVQ26-5B	0.0364126	0.137009	0.265768
TaVQ36-7A	TaVQ36-7D	0.0354222	0.132009	0.268331
TaVQ22-4A	TaVQ22-4D	0.0407936	0.144941	0.28145
TaVQ9-2D	TaVQ9-2B	0.0306027	0.108602	0.281788
TaVQ25-4A	TaVQ24-4B	0.0815637	0.287745	0.283459
TaVQ8-2B	TaVQ8-2D	0.0232883	0.0744612	0.312758
TaVQ23-4A	TaVQ23-5B	0.0248873	0.0778472	0.319694
TaVQ25-4D	TaVQ25-4B2	0.0485419	0.151216	0.321011
TaVQ25-4D	TaVQ25-4B1	0.0484995	0.15046	0.322343
TaVQ8-2B	TaVQ8-2A	0.0496927	0.152307	0.326266
TaVQ25-4D	TaVQ24-4B	0.0457168	0.138989	0.328925
TaVQ16-3D	TaVQ16-3A	0.0886296	0.263986	0.335736
TaVQ10-2D	TaVQ10-2A	0.0158736	0.0468719	0.338659
TaVQ9-2D	TaVQ9-2A	0.0460405	0.134751	0.34167
TaVQ28-5A	TaVQ28-5D	0.0433097	0.126274	0.342982
TaVQ20-4A	TaVQ20-4D	0.0285397	0.0818071	0.348866
TaVQ25-4B1	TaVQ25-4B2	0.00581074	0.0165181	0.351779
TaVQ11-3D	TaVQ11-3A	0.0345641	0.0958701	0.360531
TaVQ24-4A2	TaVQ24-4B	0.0670133	0.183624	0.364949
TaVQ8-2A	TaVQ8-2D	0.0529031	0.139752	0.378549
TaVQ33-6D	TaVQ8-2A	0.185364	0.480084	0.386108
TaVQ33-6D	TaVQ8-2B	0.21013	0.53477	0.392935
TaVQ6-2A	TaVQ6-2B2	0.100727	0.253442	0.397436
TaVQ18-4A	TaVQ8-2A	0.180436	0.451766	0.399401
TaVQ18-4A	TaVQ8-2B	0.168928	0.416673	0.405421
TaVQ2-2D	TaVQ13-3B	0.247746	0.607224	0.407998
TaVQ25-4D	TaVQ24-4A1	0.042979	0.104952	0.409509
TaVQ16-3D	TaVQ16-3B	0.0940075	0.227476	0.413264
TaVQ24-4B	TaVQ24-4A1	0.0532978	0.126594	0.421012
TaVQ5-2B	TaVQ6-2B2	0.137002	0.322658	0.424605
TaVQ23-5B	TaVQ24-4B	0.0873374	0.205516	0.424967
TaVQ23-5B	TaVQ25-4B2	0.0698071	0.160923	0.433793
TaVQ23-5B	TaVQ25-4B1	0.069867	0.159566	0.437857
TaVQ25-4B2	TaVQ24-4A1	0.0935513	0.212837	0.439544
TaVQ25-4B1	TaVQ24-4A1	0.0935986	0.2105	0.444648
TaVQ6-2B3	TaVQ5-2B	0.135702	0.300537	0.451532
TaVQ28-5B	TaVQ28-5A	0.0303677	0.066765	0.454844
TaVQ23-4A	TaVQ24-4B	0.13282	0.288299	0.460702
TaVQ33-6D	TaVQ8-2D	0.21962	0.470534	0.466746
TaVQ25-4A	TaVQ23-4A	0.108914	0.230684	0.472135
TaVQ25-4A	TaVQ23-5B	0.0991171	0.205492	0.482341
TaVQ13-3A	TaVQ2-2D	0.208256	0.429858	0.484476
TaVQ13-3A	TaVQ2-2A	0.22088	0.441033	0.500824
TaVQ2-2D	TaVQ13-3D	0.200911	0.390085	0.515045
TaVQ23-5B	TaVQ24-4A1	0.100245	0.188677	0.531305
TaVQ2-2A	TaVQ13-3B	0.286677	0.537275	0.533576
TaVQ2-2A	TaVQ13-3D	0.215803	0.401241	0.53784
TaVQ2-2B	TaVQ13-3D	0.199881	0.366715	0.545058
TaVQ34-7A	TaVQ34-7D	0.0470401	0.0843807	0.557474
TaVQ16-3B	TaVQ16-3A	0.0862979	0.153714	0.561419
TaVQ18-4B	TaVQ8-2A	0.220907	0.392833	0.562344
TaVQ13-3A	TaVQ2-2B	0.207518	0.363954	0.570177
TaVQ3-1B	TaVQ3-1A	0.0447444	0.0784676	0.570228
TaVQ18-4A	TaVQ8-2D	0.19855	0.340586	0.582965
TaVQ18-4B	TaVQ8-2D	0.234089	0.388012	0.603303
TaVQ6-2B3	TaVQ6-2A	0.154845	0.252545	0.613138
TaVQ6-2B3	TaVQ6-2D	0.121823	0.198449	0.613877
TaVQ21-4D	TaVQ21-4A	0.0339624	0.0552756	0.614418
TaVQ8-2A	TaVQ18-4D	0.253707	0.410522	0.61801
TaVQ18-4B	TaVQ18-4D	0.0586707	0.0921799	0.636481
TaVQ18-4A	TaVQ18-4D	0.0690439	0.102815	0.671535
TaVQ25-4D	TaVQ23-5B	0.0767599	0.113637	0.675482
TaVQ12-3D	TaVQ12-3B	0.034955	0.0457111	0.764695
TaVQ23-4A	TaVQ24-4A1	0.552966	0.680964	0.812034
TaVQ17-3D	TaVQ17-3B	0.0450313	0.0473182	0.951669
TaVQ6-2B3	TaVQ6-2B1	0.112164	0.113843	0.985249
TaVQ9-2A	TaVQ9-2B	0.0514418	0.0516117	0.996708
TaVQ5-2A	TaVQ6-2B3	0.276556	0.230409	1.20028
TaVQ6-2B3	TaVQ6-2B2	1.06702	0.882507	1.20908
TaVQ6-2A	TaVQ6-2D	0.514544	0.36248	1.41951
TaVQ6-2A	TaVQ6-2B1	1.13764	0.782095	1.4546
TaVQ18-4A	TaVQ18-4B	0.0771237	0.0479687	1.60779
