# Supplementary material for: Genome-wide analysis of the VQ motif-containing gene family and expression profiles during phytohormones and abiotic stresses in wheat (Triticum aestivum L.)
Source: BMC Genomics. 2022 Apr 11;23:292. doi: 10.1186/s12864-022-08519-3 (PMC8996428; doi:10.1186/s12864-022-08519-3)
Supplement: Supplementary file 6 — Additional file6: Table S5. Predicted gene specific SSR markers in genomic sequences of wheat TaVQ genes. [file 12864_2022_8519_MOESM6_ESM.xlsx]

## Sheet: Sheet1
Table S5 Predicted gene specific SSR markers in genomic sequences of wheat TaVQ genes.
Gene Name	SSR nr.	SSR type	SSR	size	start	end
TaVQ27-5D	1	p3	(TCC)5	15	94	108
TaVQ13-3B	1	p3	(TCC)5	15	46	60
TaVQ7-2B	1	p1	(T)15	15	1079	1093
TaVQ4-1D	1	p3	(AGC)7	21	230	250
TaVQ4-1D	2	p3	(GCC)5	15	432	446
TaVQ37-7D	1	p3	(GCA)5	15	529	543
TaVQ37-7A	1	p3	(GCA)6	18	378	395
TaVQ6-2B3	1	p3	(CAG)5	15	610	624
TaVQ11-3D	1	p1	(A)12	12	3470	3481
TaVQ29-5A	1	c	(CG)7(CA)6cgccgcaacaacaacaaacctcccctccgtccgtctccgtccccttcctcgcgtcgggggtgggtggaacgtgcgccgaac(CAG)5	122	24	145
TaVQ29-5A	2	p3	(CAG)5	15	655	669
TaVQ36-7A	1	p3	(CGG)5	15	27	41
TaVQ29-5D	1	p2	(CA)6	12	79	90
TaVQ29-5D	2	p3	(GCA)6	18	648	665
TaVQ13-3A	1	p3	(TCC)5	15	162	176
TaVQ31-6B	1	c	(GCA)7gagccggctgttccggcc(GCA)6	57	500	556
TaVQ38-7D	1	p3	(GCA)5	15	202	216
TaVQ9-2B	1	p3	(AGG)5	15	421	435
TaVQ39-7A	1	c	(CGC)5(AGC)5	30	479	508
TaVQ12-3D	1	p3	(CGG)6	18	278	295
TaVQ19-4A	1	p3	(TGC)5	15	104	118
TaVQ10-2B	1	p3	(CTC)5	15	408	422
TaVQ31-6D	1	c	(GCA)5gagccagctcttccggcc(GCA)5	48	558	605
TaVQ13-3D	1	p3	(TCC)5	15	255	269
TaVQ23-4A	1	p3	(GTC)5	15	67	81
TaVQ31-6A	1	p3	(GCA)5	15	500	514
TaVQ20-4D	1	p3	(CGG)5	15	479	493
TaVQ12-3A	1	p3	(CGG)5	15	266	280
