# Supplementary material for: Genome-wide analysis of the VQ motif-containing gene family and expression profiles during phytohormones and abiotic stresses in wheat (Triticum aestivum L.)
Source: BMC Genomics. 2022 Apr 11;23:292. doi: 10.1186/s12864-022-08519-3 (PMC8996428; doi:10.1186/s12864-022-08519-3)
Supplement: Supplementary file 7 — Additional file7: Table S6. Tissues and stages for expression analysis for Fig. 6 and Table S7. [file 12864_2022_8519_MOESM7_ESM.xlsx]

## Sheet: Sheet1
Table S6 Tissues and stages for expression analysis for Fig. 6 and Table S7.
row	Stage
grain1	grain_milk grain stage_grain
grain2	grain_Soft dough_grain
grain3	grain_Hard dough_grain
grain4	grain_Dough_endosperm
grain5	grain_Dough_embryo proper
grain6	grain_Ripening_grain
leaves/shoots1	leaves/shoots_Seedling stage_coleoptile
leaves/shoots2	leaves/shoots_Seedling stage_stem axis
leaves/shoots3	leaves/shoots_Seedling stage_first leaf sheath
leaves/shoots4	leaves/shoots_Seedling stage_first leaf blade
leaves/shoots5	leaves/shoots_Seedling stage_shoot apical meristem
leaves/shoots6	leaves/shoots_three leaf stage_third leaf blade
leaves/shoots7	leaves/shoots_three leaf stage_third leaf sheath
leaves/shoots8	leaves/shoots_fifth leaf stage_fifth leaf sheath
leaves/shoots9	leaves/shoots_fifth leaf stage_fifth leaf blade
leaves/shoots10	leaves/shoots_Tillering stage_first leaf sheath
leaves/shoots11	leaves/shoots_Tillering stage_first leaf blade
leaves/shoots12	leaves/shoots_Tillering stage_shoot axis
leaves/shoots13	leaves/shoots_Tillering stage_shoot apical meristem
leaves/shoots14	leaves/shoots_Flag leaf stage_flag leaf blade
leaves/shoots15	leaves/shoots_Flag leaf stage_fifth leaf sheath
leaves/shoots16	leaves/shoots_Flag leaf stage_fifth leaf blade
leaves/shoots17	leaves/shoots_Flag leaf stage_shoot axis
leaves/shoots18	leaves/shoots_Flag leaf stage_flag leaf blade night (-0.25h) 06:45
leaves/shoots19	leaves/shoots_Flag leaf stage_fifth leaf blade night (-0.25h) 21:45
leaves/shoots20	leaves/shoots_Flag leaf stage_flag leaf blade night (+0.25h) 07:15
leaves/shoots21	leaves/shoots_Flag leaf stage_fifth leaf blade night (+0.25h) 22:15
leaves/shoots22	leaves/shoots_Full boot_leaf ligule
leaves/shoots23	leaves/shoots_Full boot_flag leaf sheath
leaves/shoots24	leaves/shoots_Full boot_flag leaf blade
leaves/shoots25	leaves/shoots_Full boot_shoot axis
leaves/shoots26	leaves/shoots_30% spike_flag leaf sheath
leaves/shoots27	leaves/shoots_30% spike_flag leaf blade
leaves/shoots28	leaves/shoots_30% spike_Internode #2
leaves/shoots29	leaves/shoots_30% spike_peduncle
leaves/shoots30	leaves/shoots_Ear emergence_flag leaf sheath
leaves/shoots31	leaves/shoots_Ear emergence_flag leaf blade
leaves/shoots32	leaves/shoots_Ear emergence_fifth leaf blade
leaves/shoots33	leaves/shoots_Ear emergence_peduncle
leaves/shoots34	leaves/shoots_Ear emergence_Internode #2
leaves/shoots35	leaves/shoots_anthesis_flag leaf blade night (-0.25h) 06:45
leaves/shoots36	leaves/shoots_anthesis_fifth leaf blade night (-0.25h) 21:45
leaves/shoots37	leaves/shoots_milk grain stage_flag leaf sheath
leaves/shoots38	leaves/shoots_milk grain stage_flag leaf blade
leaves/shoots39	leaves/shoots_milk grain stage_shoot axis
leaves/shoots40	leaves/shoots_milk grain stage_fifth leaf blade (senescence)
leaves/shoots41	leaves/shoots_milk grain stage_peduncle
leaves/shoots42	leaves/shoots_milk grain stage_Internode #2
leaves/shoots43	leaves/shoots_Dough_flag leaf blade (senescence)
leaves/shoots44	leaves/shoots_Ripening_flag leaf blade (senescence)
roots1	roots_Seedling stage_radicle
roots2	roots_Seedling stage_roots
roots3	roots_three leaf stage_roots
roots4	roots_three leaf stage_root apical meristem
roots5	roots_three leaf stage_axillary roots
roots6	roots_Tillering stage_roots
roots7	roots_Tillering stage_root apical meristem
roots8	roots_Flag leaf stage_roots
roots9	roots_30% spike_roots
spike1	spike_Full boot_spike
spike2	spike_30% spike_spike
spike3	spike_30% spike_spikelets
spike4	spike_Ear emergence_awns
spike5	spike_Ear emergence_glumes
spike6	spike_Ear emergence_lemma
spike7	spike_anthesis_anther
spike8	spike_anthesis_stigma & ovary
spike9	spike_milk grain stage_awns
spike10	spike_milk grain stage_glumes
spike11	spike_milk grain stage_lemma
