# Supplementary material for: Genome-wide analysis of the VQ motif-containing gene family and expression profiles during phytohormones and abiotic stresses in wheat (Triticum aestivum L.)
Source: BMC Genomics. 2022 Apr 11;23:292. doi: 10.1186/s12864-022-08519-3 (PMC8996428; doi:10.1186/s12864-022-08519-3)
Supplement: Supplementary file 8 — Additional file8: Table S7. RNA-seq data analysis of TaVQ genes expression profiling in different tissues. [file 12864_2022_8519_MOESM8_ESM.xlsx]

## Sheet: Sheet1
Table S7 RNA-seq data analysis of TaVQ genes expression profiling in different tissues.
Name	ID	grain1	grain2	grain3	grain4	grain5	grain6	leaves/shoots1	leaves/shoots2	leaves/shoots3	leaves/shoots4	leaves/shoots5	leaves/shoots6	leaves/shoots7	leaves/shoots8	leaves/shoots9	leaves/shoots10	leaves/shoots11	leaves/shoots12	leaves/shoots13	leaves/shoots14	leaves/shoots15	leaves/shoots16	leaves/shoots17	leaves/shoots18	leaves/shoots19	leaves/shoots20	leaves/shoots21	leaves/shoots22	leaves/shoots23	leaves/shoots24	leaves/shoots25	leaves/shoots26	leaves/shoots27	leaves/shoots28	leaves/shoots29	leaves/shoots30	leaves/shoots31	leaves/shoots32	leaves/shoots33	leaves/shoots34	leaves/shoots35	leaves/shoots36	leaves/shoots37	leaves/shoots38	leaves/shoots39	leaves/shoots40	leaves/shoots41	leaves/shoots42
TaVQ1-1A	TraesCS1A02G309300	0.0231774	0.0313477	0	0.0727862	0	0	0.273239	0.140098	0.199247	0.0341213	0.453754	0	0.085658	0.0192295	0	0.209215	0.0716397	0.319457	0.30216	0	0.0179288	0.0151035	0.202987	0	0.0299003	0	0	0	0	0	0.0721323	0	0	0.019516	0	0	0	0	0.0209704	0.0996273	0	0	0	0	0.352187	0	0	0
TaVQ1-1B	TraesCS1B02G320100	0	0	0	0	0.0363893	0	0.122277	0.077646	0.297221	0	0.223728	0	0.116775	0	0	0.0757937	0	0.242186	0.0867543	0	0	0	0.172151	0	0	0	0	0	0	0	0.0751903	0	0	0.0383853	0	0	0.038967	0	0	0	0	0	0	0	0.183278	0	0	0
TaVQ1-1D	TraesCS1D02G308700	0	0.03339	0.0953657	0	0	0	0	0.0387387	0.0884523	0	0.0256104	0	0.044047	0	0	0	0	0	0.0647043	0	0	0	0	0	0	0	0	0	0	0	0	0	0	0	0	0	0	0	0	0	0	0	0	0	0	0	0	0
TaVQ1		0.00772579	0.0215792	0.0317886	0.0242621	0.0121298	0	0.131839	0.0854942	0.194973	0.0113738	0.234364	0	0.0821602	0.00640983	0	0.0950029	0.0238799	0.187214	0.151206	0	0.00597628	0.00503451	0.125046	0	0.00996676	0	0	0	0	0	0.0491076	0	0	0.0193005	0	0	0.012989	0	0.00699012	0.0332091	0	0	0	0	0.178488	0	0	0
TaVQ2-1A	TraesCS1A02G338700	1.36097	0.941457	2.12433	0.683932	0.609415	2.53945	2.71837	1.30379	2.45072	2.94712	1.55295	1.0931	1.72473	2.43238	0.768005	6.22416	1.09907	3.37727	4.91324	0.48729	2.4531	0.692069	2.97974	0.389158	1.16514	0.575758	0.75189	1.58899	1.20101	0.949022	4.33543	2.68067	1.17966	2.84561	2.46667	1.87124	2.12953	1.6634	1.89715	3.34711	0.906053	0.923223	1.84175	3.3354	4.46047	1.57394	1.37402	2.71601
TaVQ2-1B	TraesCS1B02G351200	1.05954	0.635195	1.13243	0.163394	0.320639	0.44261	2.05243	0.650212	1.2933	2.0617	1.27023	0.771515	1.52549	2.50091	1.16597	1.62914	0.402484	1.45847	2.59829	0.387369	1.85204	0.899562	1.95123	0.626553	0.935371	1.08493	0.586092	1.72095	0.863229	0.643927	1.86666	1.74663	0.951656	1.81413	1.96421	1.54709	1.17498	1.61864	1.85514	2.91586	0.458917	0.510671	1.52717	2.00018	2.30542	0.91952	1.96769	2.1421
TaVQ2-1D	TraesCS1D02G340900	0.268016	0.454535	0.492713	0.0192897	0	0.832487	0.229389	0.110865	0.360817	0.407027	0.151839	0	0.189697	0.790352	0.321568	0.609612	0.305501	0.583792	0.542689	0.229369	1.16843	0.516646	0.785943	0.0808487	0.356101	0.196259	0.205824	0.236926	0.381339	0.208827	0.324893	1.10035	0.715644	1.11451	0.195583	0.726885	0.615757	0.637792	0.919975	1.2011	0.137494	0.18005	0.0874413	0.414421	0.868124	0.295427	0.877578	1.06646
TaVQ2		0.896176	0.677062	1.24983	0.288872	0.310018	1.27152	1.66673	0.688288	1.36828	1.80528	0.991675	0.621538	1.14664	1.90788	0.751848	2.82097	0.602352	1.80651	2.68474	0.368009	1.82452	0.702759	1.90564	0.36552	0.81887	0.618982	0.514602	1.18229	0.815193	0.600592	2.17566	1.84255	0.948985	1.92475	1.54216	1.38174	1.30676	1.30661	1.55742	2.48802	0.500822	0.537982	1.15212	1.91667	2.54467	0.929629	1.40643	1.97486
TaVQ3-1A	TraesCS1A02G411800	0	0	0	0	0	0	0	0	0.0933433	0	0	0	0	0	0	2.14834	0	0	0.153485	0	0	0	0	0	0	0	0	0.165806	0	0	0.531442	0	0	0.374047	0	0	0	0	0.139055	0.251269	0	0	0.151673	0	0	0	0	0.674215
TaVQ3-1B	TraesCS1B02G442100	0	0	0	0	0	0.217999	0	0	0.182259	0	0	0	0	0	0	0.349652	0	0	0.074919	0	0	0.0905073	0.0874487	0	0	0.107424	0	0	0	0	0	0	0	0	0	0	0	0	0	0	0	0	0	0	0.295887	0	0	0
TaVQ3		0	0	0	0	0	0.109	0	0	0.137801	0	0	0	0	0	0	1.24899	0	0	0.114202	0	0	0.0452537	0.0437243	0	0	0.0537118	0	0.0829028	0	0	0.265721	0	0	0.187023	0	0	0	0	0.0695277	0.125635	0	0	0.0758363	0	0.147944	0	0	0.337108
TaVQ4-1D	TraesCS1D02G197100	0	0	0	0	0	0	0	0	0	0	0	0	0	0	0	0	0	0	0.0282261	0	0	0	0	0	0	0	0	0	0	0	0	0	0	0.0237395	0	0	0	0	0	0	0.0444707	0	0	0	0	0	0	0.118075
TaVQ5-2A	TraesCS2A02G098800	0.792611	0.22442	0.352935	0.604953	0.770557	0.095472	1.09994	0.414887	0.673139	0.745213	0.889649	0.15949	0.498875	1.10905	0.513075	3.21133	0.8473	1.71028	2.70051	0.132462	0.335869	0.260246	1.81708	0.244989	0.314251	0.650321	0.143749	0.269413	0.258263	0.123876	1.98872	0.965823	0.265019	0.304189	1.92423	0.919401	0.527105	0.794519	0.94914	0.31876	0.859167	1.11564	0.407539	0.881596	1.78753	1.03561	0.242055	0.100035
TaVQ5-2B	TraesCS2B02G115100	0.173104	0.0185678	0.0931366	0.0887411	0.0659107	0.0628883	0.23637	0.107785	0.196197	0.143636	0.325815	0	0.0949867	0.583672	0.0947732	0.390377	0.0414687	0.245483	0.275232	0.0161204	0.0216146	0.0371767	0.199316	0.0542343	0.0724371	0.0637001	0.0170859	0.136238	0.0180751	0	0.258573	0	0	0	0.12245	0	0	0	0.0193448	0	0	0	0	0	0.13097	0	0	0
TaVQ5		0.482857	0.121494	0.223036	0.346847	0.418234	0.0791802	0.668153	0.261336	0.434668	0.444425	0.607732	0.079745	0.296931	0.84636	0.303924	1.80086	0.444385	0.977879	1.48787	0.0742912	0.178742	0.148711	1.0082	0.149612	0.193344	0.35701	0.0804173	0.202825	0.138169	0.0619378	1.12365	0.482911	0.13251	0.152095	1.02334	0.4597	0.263553	0.397259	0.484243	0.15938	0.429583	0.557822	0.203769	0.440798	0.95925	0.517807	0.121028	0.0500174
TaVQ6-2A	TraesCS2A02G098900	0.0188954	0	0	0.0885773	0	0	0	0	0	0	0.019982	0	0	0	0	0	0	0.0332053	0.084474	0	0	0	0.0772987	0.0513063	0	0	0	0	0	0	0	0	0	0	0	0	0	0	0.0239251	0.0215444	0	0	0	0	0.0239881	0	0	0
TaVQ6-2B1	TraesCS2B02G115200	0	0	0	0	0	0	0	0	0	0	0.0145794	0	0	0	0	0	0.0224746	0	0	0	0	0	0	0	0	0	0	0	0	0	0	0	0	0	0	0	0	0	0	0	0	0	0	0	0	0	0	0
TaVQ6-2B2	TraesCS2B02G115300	0.041382	0	0.0123019	0	0.0577004	0	0.1479	0.0556261	0.111529	0.0295028	0.0679533	0.0325954	0.0771865	0.193444	0.0658724	0.0414353	0.0224943	0.0475613	0.640018	0	0.209083	0.0201311	0.252954	0	0.0373247	0.0306978	0.0368047	0.0444366	0.212676	0.0108446	0.333789	0.0655964	0.0335458	0.62509	0.913055	0	0	0	0.837358	0.683865	0	0	0	0	1.60587	0	0.230274	0.4155
TaVQ6-2B3	TraesCS2B02G408100	0.056043	0	0.061436	0.042439	0.103066	0.0618267	0.149013	0.141199	0.185969	0.314133	0.111893	0	0.133832	0.718446	0.0606292	0.0677518	0	0.162806	1.09637	0.0182967	0.348075	0.126664	0.649748	0	0.235047	0.0657547	0.0211967	0.125782	0.362897	0.0229398	0.691883	0.311869	0.0463507	1.32568	2.14489	0	0	0.0276405	3.08587	1.17269	0	0	0.0215107	0	3.42521	0	0.861147	0.980345
TaVQ6-2D	TraesCS2D02G089200	0.0177363	0.0414915	0.0906087	0.0526704	0.0868497	0.136945	0.361229	0.0904148	0.137558	0.0986052	0.0624184	0	0.0767996	0.11897	0.0399633	0.0886185	0	0.0349382	0.103295	0	0	0	0.0464137	0.0394297	0.0131335	0.032244	0.0258265	0.0135298	0	0	0.0596463	0.0153694	0	0.047396	0.0308326	0	0	0.0176112	0	0	0.0299305	0	0	0	0.0756958	0	0	0
TaVQ6		0.0268113	0.0082983	0.0328693	0.0367373	0.0495233	0.0397544	0.131628	0.057448	0.0870112	0.0884482	0.0553652	0.00651908	0.0575636	0.206172	0.033293	0.0395611	0.00899379	0.0557022	0.384831	0.00365933	0.111432	0.0293591	0.205283	0.0181472	0.057101	0.0257393	0.0167656	0.0367496	0.115115	0.00675688	0.217064	0.078567	0.0159793	0.399632	0.617755	0	0	0.00905033	0.789431	0.37562	0.00598609	0	0.00430215	0	1.02615	0	0.218284	0.279169
TaVQ7-2A	TraesCS2A02G298100	0.882797	0.365523	0.439297	0.07568	0.182973	0.120526	1.04562	0.85163	1.49738	1.17419	1.08129	0.894751	0.856969	0.835015	0.728244	1.43455	1.09342	1.34465	1.63646	0.425243	2.3218	1.21513	1.30721	1.61731	1.85731	1.5452	0.889996	1.29206	1.93722	1.59429	1.56281	3.06044	2.12345	2.17425	1.35855	2.02025	1.90467	1.98259	1.17434	2.54177	2.7054	0.566969	1.42193	2.03248	3.20782	1.18181	1.88191	2.99968
TaVQ7-2B	TraesCS2B02G314600	0.770552	0.325267	0.326412	0.172878	0.481021	0.0716239	1.71928	0.965723	1.51514	2.05859	1.02708	1.06883	1.09812	1.20576	1.11605	1.98553	2.25768	1.4645	2.28588	0.659251	1.8679	1.88735	1.64604	1.00994	1.39007	1.29652	0.862233	1.55505	1.76761	2.23103	1.66491	3.41974	3.07877	2.55834	1.10447	2.50556	1.67614	2.23781	0.866067	3.63119	1.70722	1.50974	3.55774	2.29509	3.0838	2.16613	2.20186	4.13901
TaVQ7-2D	TraesCS2D02G296200	0.609799	0.180117	0.399508	0.0908203	0.393347	0.0499793	0.822903	0.368019	0.518417	0.659471	0.497915	0.257224	0.600863	0.709697	0.376196	1.05041	1.03007	0.842368	0.87869	0.426284	1.24191	0.737528	0.720328	1.09667	0.990532	1.42985	0.453693	0.46132	1.07126	0.868458	1.47449	1.75536	1.3729	1.55803	0.900229	1.04313	0.995182	1.36068	0.962527	1.79387	0.83677	0.539266	1.27943	0.681629	2.52692	0.727836	0.806437	2.53959
TaVQ7		0.754383	0.290302	0.388406	0.113126	0.352447	0.0807098	1.19593	0.728457	1.17698	1.29741	0.868762	0.740268	0.851985	0.916824	0.740162	1.49016	1.46039	1.21717	1.60035	0.503593	1.81054	1.28	1.22453	1.24131	1.41264	1.42386	0.735307	1.10281	1.59203	1.56459	1.5674	2.74518	2.19171	2.09687	1.12108	1.85631	1.52533	1.86036	1.00098	2.65561	1.74979	0.871993	2.08637	1.66973	2.93951	1.35859	1.63007	3.22609
TaVQ8-2A	TraesCS2A02G434400	0	0	0	0	0	0	0	0	0	0	0	0	0	0	0	0	0.047498	0	0	0	0	0	0	0	0	0	0	0	0.0915603	0	0	0	0	0	0	0	0	0	0	0	0	0	0	0	0	0	0	0
TaVQ8-2B	TraesCS2B02G455500	0	0	0	0	0	0	0	0	0	0.268547	0	0	0	0	0	0	0	0	0	0	0.226321	0.0488713	0	0.148754	0.485687	0	0.121626	0.132523	0.705621	0.382653	0	0.291568	0.489678	0	0	0	0	0.115011	0	0.0532517	0.254412	0.192007	0.0899997	0.180827	0	0	0	0.093321
TaVQ8-2D	TraesCS2D02G432200	0	0	0	0	0	0	0	0	0.039871	0.0671367	0	0	0	0	0	0	0.0905703	0	0	0	0	0	0	0.0495847	0.161895	0	0	0	0	0	0	0	0.0477567	0	0	0	0	0	0	0	0	0	0	0.110138	0	0	0	0
TaVQ8		0	0	0	0	0	0	0	0	0.0132903	0.111894	0	0	0	0	0	0	0.0460228	0	0	0	0.0754404	0.0162904	0	0.0661129	0.215861	0	0.0405421	0.0441743	0.265727	0.127551	0	0.0971892	0.179145	0	0	0	0	0.0383369	0	0.0177506	0.0848041	0.0640023	0.0299999	0.0969884	0	0	0	0.031107
TaVQ9-2A	TraesCS2A02G487800	0	0	0.0359093	0	0	0.0650283	0	0	0	0.524105	0	0.102048	0	0.0329444	0.145275	0.170322	0.133761	0	0.0238634	0.136392	0.100914	0.234679	0	0.194642	0	0.250445	0.0296793	0.0807486	0.074256	0.070097	0.036941	0.159294	0.0360817	0	0.07511	0.0479717	0	0.126534	0.0334277	0	0	0	0	0.0822707	0	0.0740617	0	0
TaVQ9-2B	TraesCS2B02G515400	0.655275	0.257656	0.034444	0.104309	0.0806711	0.710087	0.193735	0.248136	0.287552	0.362951	0.119922	0.212035	0.0656464	0.149743	0.369251	0.263291	0.140133	0.163846	0.207763	0.422157	0.416812	0.154313	0.208619	0.317354	0.291546	0.676312	0.0617291	0.135154	0.190171	0.315162	0.156952	0.32785	0.291988	0.408698	0.461103	0.39652	0.139017	0.201881	0.570683	0.309435	0.0182439	0.119527	0.12753	0.703785	0.252081	0.0697838	0.492484	0.233142
TaVQ9-2D	TraesCS2D02G488100	0.0484917	0.0330592	0	0	0	0.488593	0.040196	0.0762587	0	0.0847317	0	0	0	0	0.087165	0.0478047	0.05878	0	0.0208138	0.0535637	0.0708787	0	0	0.0636637	0	0.134743	0	0.0329619	0.0254158	0	0	0.095034	0.0360817	0	0.0538523	0	0	0	0.0668553	0	0	0.0470657	0.134061	0	0.0881037	0.0370307	0.038369	0.0588135
TaVQ9		0.234589	0.096905	0.0234511	0.0347696	0.0268904	0.421236	0.0779771	0.108132	0.0958506	0.323929	0.039974	0.104694	0.0218821	0.0608958	0.200564	0.160472	0.110891	0.0546153	0.0841466	0.204038	0.196201	0.129664	0.0695397	0.191887	0.097182	0.353833	0.0304695	0.0829549	0.0966143	0.12842	0.0646309	0.194059	0.121384	0.136233	0.196688	0.148164	0.0463391	0.109472	0.223655	0.103145	0.0060813	0.055531	0.0871969	0.262019	0.113395	0.060292	0.176951	0.0973185
TaVQ10-2A	TraesCS2A02G517000	0.580587	0.114409	0.224073	0.218807	0.0983673	0.0545842	0.376836	0.491896	0.300991	0.240058	0.990998	0.221454	0.246804	0.864208	0.447516	0.284362	0.300432	0.455946	1.10756	0.136259	0.376567	0.249679	0.747239	0.147324	0.198081	0.181478	0.134013	0.419105	0.105455	0.0993783	0.13517	0.448981	0.237268	0.409718	0.521182	0.104382	0.125005	0.0911117	0.545025	0.268043	0.152502	0.0364157	0.0977993	0.0691588	0.185144	0.0167835	0.137804	0.228876
TaVQ10-2B	TraesCS2B02G545500	1.22069	0.408886	0.32716	0.161636	0.0296696	0.196119	0.35964	0.0794793	0.224043	0.115188	0.460626	0	0.454052	0.755377	0.126365	0.222387	0.0481809	0.34913	0.52195	0.0382086	0.227926	0.111454	0.622884	0.0502127	0	0.219887	0	0.172914	0.0699929	0	0.0303553	0.120619	0.0550368	0.078474	0.491682	0.0187556	0.0264085	0	0.959991	0	0	0	0	0	0	0	0.181837	0.0408634
TaVQ10-2D	TraesCS2D02G518600	1.07872	0.161206	0.215516	0.390028	0.0903412	0.0508157	0.1408	0.087914	0.255582	0.210471	0.810524	0.393293	0.331032	0.73205	0.283682	0.450077	0.03508	0.409931	0.661961	0.101052	0.327472	0.163516	0.688318	0.127204	0.295389	0.245048	0.133669	0.571877	0.30004	0.37618	0.160984	0.725793	0.136065	0.689902	0.546335	0.188366	0.112785	0.135192	0.729344	0.269444	0.0889949	0.0572137	0.185239	0.046407	0.169816	0.0807253	0.60368	0.228557
TaVQ10		0.959998	0.228167	0.255583	0.256824	0.0727927	0.100506	0.292425	0.219763	0.260205	0.188572	0.754049	0.204916	0.343963	0.783878	0.285854	0.318942	0.127898	0.405002	0.763825	0.0918398	0.310655	0.174883	0.686147	0.108247	0.16449	0.215471	0.0892271	0.387965	0.158496	0.15852	0.108836	0.431798	0.14279	0.392698	0.519733	0.103835	0.0880663	0.0754347	0.744787	0.179162	0.0804991	0.0312098	0.0943461	0.0385219	0.11832	0.032503	0.307774	0.166099
TaVQ11-3A	TraesCS3A02G044200	0.140998	0.122178	0.537107	0.0298701	0.0491547	0	0	0.17306	0.170479	0	0.0460203	0	0.0553273	0.0148686	0.0132991	0.119359	0.0688145	0.0764428	0.118364	0	0.123415	0	0.0260228	0.0647603	0.0182988	0.0596337	0	0	0.035015	0.0320083	0	0.0292234	0.016243	0.141462	0.200008	0.0124583	0	0.056673	0.396067	0.0937985	0.0690949	0.169551	0.114748	0.0756702	0.303363	0.123702	0.151841	0.49197
TaVQ11-3D	TraesCS3D02G036600	0.259622	0.285664	1.34762	0.043131	0.035309	0.0655409	0.300718	0.404768	0.327151	0.209082	0.199939	0.103471	0.0790966	0	0.0848433	0.758764	0.123779	0.078079	0.176119	0.0092615	0.202412	0.0106555	0.157487	0.0554532	0.0142067	0.0799729	0.0300528	0.126677	0	0.0689813	0.0696935	0.0892132	0.0469928	0.418696	0.68256	0.16164	0.0138075	0	2.02457	0.897476	0.0243926	0.108464	0.147027	0.21876	0.737454	0.134759	0.527544	1.37274
TaVQ11		0.20031	0.203921	0.942366	0.0365005	0.0422318	0.0327705	0.150359	0.288914	0.248815	0.104541	0.12298	0.0517355	0.0672119	0.00743432	0.0490712	0.439061	0.0962966	0.0772609	0.147242	0.00463075	0.162914	0.00532773	0.091755	0.0601068	0.0162527	0.0698033	0.0150264	0.0633387	0.0175075	0.0504948	0.0348468	0.0592183	0.0316179	0.280079	0.441284	0.0870491	0.00690377	0.0283365	1.21032	0.495637	0.0467438	0.139008	0.130887	0.147215	0.520408	0.129231	0.339693	0.932355
TaVQ12-3A	TraesCS3A02G190200	0.14428	0.167112	0.278026	0.258215	0.429328	0.0387027	0.5774	0.15708	0.412012	0.14287	0.0238829	0	0.230009	0.989747	0.18205	0.500019	0.279626	0.0270178	0.430976	0	0.247583	0.087502	0.354823	0	0.658463	0	0	0.257631	0	0.0470577	0.106669	0.128359	0.125803	0.161331	0.313293	0	0.023889	0	0.161694	0.0758605	0.0214301	0	0	0	0.0836057	0	0.0233493	0.145508
TaVQ12-3B	TraesCS3B02G219100	0.0647266	0.035567	0.18998	0.0890111	0.188456	0.187174	0.420975	0.145547	0.146352	0.131136	0.191911	0	0.0960797	0.424657	0.128096	0.102645	0.0625917	0.0887094	0.217735	0	0.0829997	0.0983836	0.194685	0	0.169779	0.0385768	0.043916	0.122683	0.109356	0.0902633	0.142478	0.184904	0.0264202	0.0139306	0.246863	0	0	0.0421637	0.0896333	0.0897622	0	0.0798293	0	0	0.134657	0.0144714	0.147733	0.058627
TaVQ12-3D	TraesCS3D02G193700	0.140803	0.0190694	0	0.0932433	0.042351	0	0	0	0	0.0422533	0.036457	0	0.0227107	0.0763178	0.0736124	0.100599	0.0212836	0	0.0127761	0	0.0229908	0.0595765	0.0733035	0.100082	0.0236087	0.0227474	0.0526373	0.132598	0.0976202	0.0207123	0	0.11631	0	0	0.153982	0.0568223	0	0	0.0198626	0	0	0.024011	0	0	0.027115	0	0.22815	0
TaVQ12		0.116603	0.0739161	0.156002	0.146823	0.220045	0.0752922	0.332792	0.100876	0.186121	0.10542	0.0840837	0	0.116266	0.496907	0.127919	0.234421	0.121167	0.0385757	0.220496	0	0.117858	0.0818207	0.207604	0.0333607	0.28395	0.0204414	0.0321844	0.170971	0.0689921	0.0526778	0.0830488	0.143191	0.0507412	0.0584206	0.238046	0.0189408	0.00796301	0.0140546	0.0903966	0.0552075	0.00714336	0.0346135	0	0	0.0817926	0.00482379	0.133078	0.0680449
TaVQ13-3A	TraesCS3A02G273600	1.1375	0.368113	1.15162	0.320945	0.532552	0.778922	2.61081	1.48837	2.80068	2.62693	1.10608	1.85585	2.01899	1.70092	1.26218	4.94244	2.30614	2.04137	1.9725	1.02718	3.65376	1.61745	2.08596	3.26414	2.23417	2.48077	1.32189	3.04916	2.24475	2.09442	1.62268	2.45097	2.39563	2.41084	2.40677	2.16526	2.06085	1.95707	2.40826	1.90718	5.37301	2.77563	1.40481	2.24421	1.60985	1.72571	0.871151	1.57782
TaVQ13-3B	TraesCS3B02G307300	0.943796	0.48265	1.1622	0.0167353	0.241738	1.11824	1.93935	0.789108	2.53151	3.01948	0.944794	1.59281	1.72923	1.46973	0.642553	3.21113	1.55983	1.53695	1.35335	0.33988	2.52601	0.955113	1.57189	1.99069	2.07096	1.48649	0.964619	1.90204	2.22327	1.46967	1.76084	2.36297	1.51091	1.15886	1.23635	1.55979	1.96192	1.5026	2.14312	2.10648	4.71262	1.46952	1.50091	1.61943	1.125	2.36263	0.955903	1.50004
TaVQ13-3D	TraesCS3D02G272900	2.09119	1.2711	2.5585	0.523086	1.4413	2.18929	4.03028	2.74398	5.40887	5.01264	3.46496	2.65905	3.57954	3.23052	1.84921	7.78542	3.73125	4.54975	5.06597	1.72042	5.5226	2.3757	4.04934	3.6152	3.54018	3.09658	2.6232	4.88188	3.02611	3.66801	4.13646	5.5558	3.99593	4.26061	3.23024	4.73528	4.74756	3.93984	3.85174	4.37422	6.62656	5.8551	4.14798	5.02777	5.24804	4.22825	3.74605	4.9709
TaVQ13		1.39083	0.707289	1.62411	0.286922	0.73853	1.36215	2.86015	1.67382	3.58035	3.55302	1.83861	2.0359	2.44259	2.13372	1.25131	5.313	2.53241	2.70935	2.79727	1.02916	3.90079	1.64942	2.56906	2.95668	2.6151	2.35461	1.63657	3.27769	2.49804	2.4107	2.50666	3.45658	2.63416	2.61011	2.29112	2.82011	2.92344	2.4665	2.80104	2.79596	5.57073	3.36675	2.35123	2.9638	2.66096	2.7722	1.8577	2.68292
TaVQ14-3A	TraesCS3A02G313700	1.36282	0.850312	0.273195	0.456626	0.113768	0.242641	0.993846	0.593752	1.26285	0.505411	3.73171	0.200234	2.96394	4.61094	0.460381	1.44929	0.473245	2.90741	3.16073	0.142487	0.231264	0.119505	2.89684	0.0582339	0.359692	0.09076	0.253143	0.396936	0.0988321	0.11229	1.18444	0.193299	0.112852	0.424337	0.274746	0.261065	0.23667	0.153876	0.421499	0.625841	0.141854	0.276897	0.24442	0.350031	1.63235	0.143746	0.21158	0.297494
TaVQ14-3B	TraesCS3B02G158200	2.20253	0.87329	0.111105	0.411655	0.1751	0.10883	1.71121	1.15975	1.61313	0.983265	2.92403	0.0953015	3.31593	4.70969	0.725092	1.19873	0.3634	2.14109	2.89825	0.245892	0.730384	0.129462	2.47302	0.0778114	0.209624	0.0767387	0.141097	0.603849	0.189498	0.118672	1.58493	0.314245	0.166504	0.385835	0.404586	0.442832	0.312257	0.280948	0.479362	0.58961	0.142307	0.315474	0.379921	0.456137	1.20909	0.243365	0.256221	0.459786
TaVQ14-3D	TraesCS3D02G140600	1.98648	0.823073	0.383377	0.726455	0.123156	0.0549323	1.28944	0.938653	1.69628	0.331485	3.40291	0.0735458	3.61765	4.90863	0.578306	1.41739	0.104219	2.98238	3.02633	0.0291082	0.905619	0.0978823	2.90348	0.0814405	0.0986285	0.0642111	0.075436	0.298749	0.082829	0.0257763	1.75522	0.0948336	0.106503	0.428619	0.377633	0.25209	0.0965294	0.147659	0.665275	0.407409	0	0.220042	0.436935	0.370131	1.09093	0.031233	0.0424637	0.267104
TaVQ14		1.85061	0.848892	0.255892	0.531579	0.137341	0.135468	1.3315	0.897384	1.52409	0.60672	3.35288	0.123027	3.29918	4.74308	0.587926	1.35514	0.313621	2.67696	3.02844	0.139162	0.622422	0.115616	2.75778	0.0724953	0.222648	0.0772366	0.156558	0.433178	0.12372	0.0855796	1.5082	0.200793	0.12862	0.41293	0.352322	0.318662	0.215152	0.194161	0.522045	0.540953	0.0947201	0.270804	0.353759	0.3921	1.31079	0.139448	0.170088	0.341461
TaVQ15-3A	TraesCS3A02G334400	0.769401	0.429074	0.299299	0	0.587715	0.0290813	1.9847	1.89837	3.35258	2.12316	1.75807	0.926505	1.01626	0.190804	0.418651	1.07577	1.95111	1.85798	1.12089	0.172979	0.214007	0.476892	1.17939	0.141838	0.169159	0.184342	0.0316555	0.609532	0.412443	0.455564	1.0645	0.43982	0.113427	0.212621	0.468999	0.568637	1.28169	0.461453	0.954536	0.564426	0.276385	0.234769	0.455932	0.782435	0.589118	0.622489	0.411993	0.812748
TaVQ15-3B	TraesCS3B02G365300	0.254519	0.216507	0.118232	0	0.445752	0.119785	3.46493	2.05783	2.91154	2.89431	1.06893	0.835392	0.0829523	0.390333	0.253505	0.386268	0.440745	0.62669	0.565515	0.268859	0	0.0330388	0.735588	0.13117	0.0870807	0.105915	0	0.370416	0	0.283043	0.419344	0	0.302576	0.297282	0	0.0526953	0.549963	0.275331	0.418488	0.175274	0.0392327	0.111883	0	0.227415	0.252369	0.145513	0.135456	0.516545
TaVQ15		0.51196	0.322791	0.208765	0	0.516733	0.0744332	2.72481	1.9781	3.13206	2.50873	1.4135	0.880949	0.549604	0.290568	0.336078	0.731017	1.19593	1.24233	0.843203	0.220919	0.107003	0.254966	0.957491	0.136504	0.12812	0.145129	0.0158277	0.489974	0.206222	0.369304	0.741922	0.21991	0.208002	0.254952	0.234499	0.310666	0.915826	0.368392	0.686512	0.36985	0.157809	0.173326	0.227966	0.504925	0.420743	0.384001	0.273725	0.664647
TaVQ16-3A	TraesCS3A02G482400	0	0	0	0	0	0	0.0678297	0	0	0	0	0	0	0	0	0	0	0	0	0	0	0	0	0	0	0	0	0	0	0	0	0	0	0	0	0	0	0	0	0	0	0	0	0	0	0	0	0
TaVQ16-3B	TraesCS3B02G528800	0	0	0	0	0	0	0	0	0	0	0	0	0	0	0	0	0	0	0	0	0	0	0	0	0	0	0	0	0	0	0	0	0	0	0	0	0	0	0	0	0	0	0	0	0	0	0	0
TaVQ16-3D	TraesCS3D02G477600	0	0	0	0	0	0.238723	0	0	0	0	0	0	0	0	0	0	0	0	0	0	0	0	0	0	0	0	0	0	0	0	0	0	0	0	0	0	0	0	0	0.056527	0	0	0	0	0	0	0	0
TaVQ16		0	0	0	0	0	0.0795742	0.0226099	0	0	0	0	0	0	0	0	0	0	0	0	0	0	0	0	0	0	0	0	0	0	0	0	0	0	0	0	0	0	0	0	0.0188423	0	0	0	0	0	0	0	0
TaVQ17-3B	TraesCS3B02G197900	0	0	0.0711717	0.129141	0	0	0	0	0.04304	0.198497	0.0721803	0.205897	0	0	0.0375753	0.0368957	0.0719287	0.0903747	0.0757223	0.0270123	0.191641	0.230059	0.124229	0	0	0	0	0	0	0	0.104247	0.0324261	0	0.153485	0	0	0	0.037721	0	0.299421	0	0	0	0.104421	0.602683	0.331927	0	0.275141
TaVQ17-3D	TraesCS3D02G174600	0	0	0	0	0	0	0	0	0	1.98243e-06	0	0	0	0	0	0	0.0334403	0	0	0	0	0	0	0	0	0	0	0	0	0	0	0	0	0	0	0.0269496	0.0787893	0	0	0	0	0	0	0	0	0	0	0
TaVQ17		0	0	0.0355859	0.0645705	0	0	0	0	0.02152	0.0992493	0.0360902	0.102948	0	0	0.0187877	0.0184478	0.0526845	0.0451873	0.0378612	0.0135061	0.0958207	0.11503	0.0621145	0	0	0	0	0	0	0	0.0521237	0.016213	0	0.0767423	0	0.0134748	0.0393947	0.0188605	0	0.149711	0	0	0	0.0522105	0.301342	0.165964	0	0.13757
TaVQ18-4A	TraesCS4A02G009300	0	0	0	0	0	0	0	0	0	0.103113	0	0	0	0	0	0	0	0	0	0	0.291735	0.177877	0	0.0534177	0.697553	0	0.2203	0.0490447	0.328782	0.0514493	0	0.36739	1.28615	0	0	0.157882	0	0.170963	0	0	0	0.136013	0.252827	0.221995	0	0.135015	0	0.302115
TaVQ18-4B	TraesCS4B02G295300	0	0	0	0	0	0.0369423	0.144086	0.0203779	0.230984	1.85614	0	0	0.0398063	0.0425582	1.71422	0.0431087	0.0867017	0.0353687	0	0.175421	2.53977	0.933556	0	0.883003	6.41097	0.476259	1.72517	0.641279	4.12243	2.81645	0	7.09601	7.81229	0.553398	0.385951	0.672323	0.347484	1.25078	0.156115	0.346068	1.89321	1.7257	0.658293	1.69786	0	0.39509	0.23991	1.32018
TaVQ18-4D	TraesCS4D02G294200	0	0	0.0331431	0	0	0	0	0	0.212037	1.02181	0	0	0	0	0.214295	0.235337	0.070194	0	0	0.0252363	1.9619	0.324506	0.0268448	0.201847	2.89539	0.0605537	0.192412	0.438204	2.11666	0.42045	0	4.45174	6.90741	0.278488	0.0248255	0.212906	0.0392393	2.10751	0.0308463	0.362423	1.13972	0.829345	1.31053	1.11522	0.127104	0.17429	0.200154	1.79635
TaVQ18		0	0	0.0110477	0	0	0.0123141	0.0480288	0.00679262	0.147674	0.993686	0	0	0.0132688	0.0141861	0.642839	0.0928151	0.0522986	0.0117896	0	0.0668859	1.5978	0.478646	0.00894826	0.379423	3.33464	0.178938	0.712629	0.376176	2.18929	1.09612	0	3.97171	5.33528	0.277295	0.136926	0.347704	0.128908	1.17642	0.0623204	0.236164	1.01098	0.897019	0.740549	1.01169	0.042368	0.234798	0.146688	1.13955
TaVQ19-4A	TraesCS4A02G126400	0.101276	0.0141345	0.140774	0.0143285	0.0187517	0.0119877	13.2528	4.63541	6.53869	18.5708	0.195082	0.0916169	0.0319167	0.402454	1.76227	15.7383	3.91981	0.557545	0.929718	0.204336	3.96844	2.20878	0.784469	0.230967	4.32392	0.203376	0.73526	2.77045	8.66334	1.56295	2.72221	9.96637	12.4429	2.62962	1.76945	10.6642	16.0951	20.1123	3.50251	6.70645	3.47056	0.697181	26.0679	32.1837	2.56145	13.9044	1.97934	22.7324
TaVQ19-4B	TraesCS4B02G178500	0	0	0.143197	0.059963	0.066096	0.720855	7.15305	3.30982	4.98413	11.3438	0.352037	0.103214	0.0699828	0.236736	0.681596	14.2829	3.21774	0.916249	0.965675	0.329211	1.53126	1.3339	0.799725	0.251922	1.91661	0.247877	0.479238	2.39142	3.98295	1.25015	3.16192	5.30408	8.23079	4.41051	0.570757	8.2707	8.13906	12.1468	2.34354	12.3141	1.3394	0.39554	29.8657	27.3621	3.74805	12.7701	6.13633	41.9283
TaVQ19-4D	TraesCS4D02G180100	0.023377	0	0.268295	0	0.0250167	0.0172201	7.5918	3.24466	4.50671	12.319	0.36713	0.455822	0.0398235	0.7004	1.59423	15.6896	3.88001	0.840399	0.799415	0.548557	3.86227	3.61673	1.09991	0.147096	4.16105	0.220967	0.542153	3.84949	9.37688	2.47722	2.82061	12.2351	18.5204	3.99952	0.772437	12.3251	13.4996	16.2328	2.39636	9.71693	3.13449	1.1468	27.4229	29.8263	2.05172	10.5742	3.53245	40.6294
TaVQ19		0.0415509	0.0047115	0.184088	0.0247638	0.0366215	0.250021	9.33256	3.72996	5.34318	14.0779	0.30475	0.216884	0.047241	0.44653	1.34603	15.237	3.67252	0.771398	0.898269	0.360701	3.12066	2.38647	0.894701	0.209995	3.46719	0.224073	0.58555	3.00378	7.34106	1.76344	2.90158	9.16851	13.0647	3.67989	1.03755	10.42	12.5779	16.164	2.74747	9.57917	2.64815	0.746508	27.7855	29.7907	2.78707	12.4162	3.88271	35.0967
TaVQ20-4A	TraesCS4A02G127100	0.666457	0.183017	0.300533	0.0797767	0.0845137	0.0949005	3.2543	1.67474	1.54702	0.686873	1.93395	0.0914972	1.66016	3.40959	0.713616	0.251657	0.0659352	1.31609	1.7696	0.0364997	0.296685	0.0919588	1.755	0.063742	0.205781	0.0654047	0.0393084	0.16336	0.178294	0.046108	1.38385	0.178492	0.0158653	0.304693	0.632265	0	0	0.036961	0.752645	0.0623032	0.0632175	0.124571	0.0346358	0	0.869128	0	0.213452	0.38563
TaVQ20-4B	TraesCS4B02G177800	0.0292836	0.111599	0.060898	0	0	0	0.95322	0.565891	0.89418	0.456039	0.577668	0	0.573034	1.44835	0.294676	0.0311105	0	0.262343	0.28138	0	0.0316138	0.081559	0.52483	0	0	0	0	0	0	0	0.148505	0	0	0.235979	0.244708	0	0	0	0.223782	0.0333159	0	0	0	0	0	0	0.157071	0
TaVQ20-4D	TraesCS4D02G179400	1.12023	0.513894	0.521566	0	0.226116	0.209938	2.93769	1.91087	2.28723	0.94674	1.26688	0.0868957	1.92234	3.79537	0.728069	0.380951	0.123339	1.02205	2.0061	0.0928423	0.573641	0.0271863	1.64247	0.162426	0.121752	0.11447	0.153131	1.62814	0.171495	0.269687	0.630077	0.2447	0.256826	0.568699	0.710702	0.0457617	0.0683451	0.095411	0.447735	0.449915	0	0	0	0.0874497	0.395317	0	0.436742	0.314975
TaVQ20		0.605322	0.269503	0.294332	0.0265922	0.103543	0.101613	2.38174	1.38383	1.57614	0.69655	1.2595	0.0594643	1.38518	2.88444	0.578787	0.221239	0.0630913	0.866828	1.35236	0.043114	0.300647	0.0669014	1.30743	0.0753893	0.109178	0.0599582	0.0641465	0.597168	0.116596	0.105265	0.72081	0.141064	0.0908971	0.369791	0.529225	0.0152539	0.0227817	0.044124	0.474721	0.181845	0.0210725	0.0415236	0.0115453	0.0291499	0.421482	0	0.269088	0.233535
TaVQ21-4A	TraesCS4A02G225300	0	0	0.0238459	0	0	0	0	0	0	0	0	0	0	0	0	0	0	0	0	0	0	0	0	0	0	0	0	0	0	0	0	0	0	0	0	0	0	0	0	0	0	0	0	0	0	0	0	0
TaVQ21-4B	TraesCS4B02G090900	0	0	0	0	0	0	0	0	0	0	0	0	0	0	0	0	0	0	0	0	0	0	0	0	0	0	0	0	0	0	0	0	0	0	0	0	0	0	0	0	0	0	0	0	0	0	0	0
TaVQ21-4D	TraesCS4D02G088000	0	0	0.0238459	0	0.106295	0	0.0529847	0.101201	0.113018	0	0	0	0	0	0	0.0484003	0	0.05816	0	0	0	0	0	0	0	0	0	0	0	0	0	0	0	0	0	0	0	0	0	0	0	0	0	0	0.058628	0	0	0
TaVQ21		0	0	0.0158973	0	0.0354318	0	0.0176616	0.0337336	0.0376726	0	0	0	0	0	0	0.0161334	0	0.0193867	0	0	0	0	0	0	0	0	0	0	0	0	0	0	0	0	0	0	0	0	0	0	0	0	0	0	0.0195427	0	0	0
TaVQ22-4A	TraesCS4A02G290800	0.0773839	0.0840772	1.01745	0.150048	0.20734	3.65554	2.17157	0.612493	0.408515	3.25086	0.333308	0.271632	0	0.042892	0.245078	10.946	4.16185	0.283936	0.909932	0.0724233	0.663691	0.187226	0.434605	0.930191	0.482865	0.597843	0.486427	0.767073	0.195302	0.334492	0.516959	1.28463	1.23991	0.392428	0.0762607	1.54838	1.21785	2.27348	0.151304	0.888924	1.47008	1.12966	0.392034	1.13646	0.840364	1.60338	0	1.85849
TaVQ22-4B	TraesCS4B02G023200	0.0792187	0.180915	1.32918	0.373584	0.130799	2.45698	1.28138	0.152203	1.26575	2.502	0	0.924319	0	0.061157	0.0540573	10.7821	4.59014	0.269794	0.683923	0	0.706423	0.394967	0.39112	1.04528	0.391291	0.671655	0.68511	1.09428	0.165211	0	0.819347	0.757655	0.680698	0.464603	0.0223981	1.40189	1.89024	2.06294	0	0.979815	0.922076	0.466559	0.846553	1.64159	0.168177	1.08132	0.217476	1.42651
TaVQ22-4D	TraesCS4D02G021000	0.398711	0.29205	3.13663	0.449472	0.233003	6.46547	4.86003	1.88794	1.88513	9.93924	0.485001	1.40434	0.141927	0.0496423	0.688942	30.5234	12.3742	1.20195	2.62009	0.438466	2.38383	1.0896	1.00463	3.54128	1.16165	1.78391	2.33877	1.26998	1.67359	0.673002	1.74915	4.75734	4.61013	1.43827	0.413078	6.50003	4.81434	10.5924	0.331765	2.34954	6.09134	2.06897	3.00737	6.64086	1.57477	4.38965	0.239348	4.73423
TaVQ22		0.185104	0.185681	1.82775	0.324368	0.190381	4.19267	2.771	0.884212	1.18647	5.2307	0.27277	0.866764	0.0473089	0.0512304	0.329359	17.4172	7.04207	0.585228	1.40465	0.170296	1.25132	0.557263	0.61012	1.83892	0.678602	1.0178	1.1701	1.04378	0.678034	0.335831	1.02849	2.26654	2.17691	0.765101	0.170579	3.1501	2.64081	4.97627	0.161023	1.40609	2.82783	1.22173	1.41532	3.13964	0.861103	2.35812	0.152274	2.67307
TaVQ23-4A	TraesCS4A02G369400	0	0	0.0304306	0	0	0	0	0	0	0	0	0	0	0	0	0	0	0	0	0	0	0	0	0	0	0	0	0	0	0	0	0	0	0	0	0	0	0	0	0	0	0	0	0	0	0	0	0
TaVQ23-5B	TraesCS5B02G503300	0	0	0	0	0	0	0	0	0	0	0	0	0	0	0	0	0	0	0	0	0	0	0	0	0	0	0	0	0	0	0	0	0	0	0	0	0	0	0	0	0	0	0	0	0	0	0	0
TaVQ23		0	0	0.0152153	0	0	0	0	0	0	0	0	0	0	0	0	0	0	0	0	0	0	0	0	0	0	0	0	0	0	0	0	0	0	0	0	0	0	0	0	0	0	0	0	0	0	0	0	0
TaVQ24-4A1	TraesCS4A02G411100	0	0	0	0	0	0	0	0	0	0	0	0	0	0	0	0	0	0	0	0	0	0	0	0	0	0	0	0	0	0	0	0	0	0	0	0	0	0	0	0	0	0	0.156642	0	0.054067	0	0	0
TaVQ24-4A2	TraesCS4A02G411200	0	0	0	0	0	0	0	0	0	0	0	0	0	0	0	0	0	0	0	0	0	0	0	0	0	0	0	0	0	0	0	0	0	0	0	0	0	0	0	0.0307582	0	0	0.0275541	0	0	0	0.046664	0.277702
TaVQ24-4B	TraesCS4B02G311200	0	0	0	0	0	0	0	0	0	0	0	0	0	0	0	0	0	0	0	0	0	0	0	0	0	0	0	0	0	0	0	0	0	0	0	0	0	0	0	0	0	0	0	0	0	0	0	0
TaVQ24		0	0	0	0	0	0	0	0	0	0	0	0	0	0	0	0	0	0	0	0	0	0	0	0	0	0	0	0	0	0	0	0	0	0	0	0	0	0	0	0.0102527	0	0	0.0613988	0	0.0180223	0	0.0155547	0.0925673
TaVQ25-4A	TraesCS4A02G411300	0	0	0.0246317	0	0	0	0	0	0	0	0	0	0	0	0	0	0	0	0	0	0	0	0	0	0	0	0	0	0	0	0	0	0	0	0	0	0	0	0	0	0	0	0	0	0	0	0	0
TaVQ25-4B1	TraesCS4B02G311300	0	0	0	0	0	0	0	0	0	0	0	0	0	0	0	0.0203424	0	0	0	0	0	0	0	0	0	0	0	0	0	0	0	0	0	0	0	0	0	0	0	0	0	0	0	0	0	0	0	0
TaVQ25-4B2	TraesCS4B02G311400	0	0	0	0	0	0	0	0	0	0	0	0	0	0	0	0.0203424	0	0	0	0	0	0	0	0	0	0	0	0	0	0	0	0	0	0	0	0	0	0	0	0	0	0	0	0	0	0	0	0
TaVQ25-4D	TraesCS4D02G309100	0	0	0	0	0	0	0	0	0	0	0	0	0	0	0	0	0	0	0	0	0	0	0	0	0	0	0	0	0	0	0	0	0	0	0	0	0	0	0	0	0	0	0	0	0.047213	0	0	0.96506
TaVQ25		0	0	0.00615793	0	0	0	0	0	0	0	0	0	0	0	0	0.0101712	0	0	0	0	0	0	0	0	0	0	0	0	0	0	0	0	0	0	0	0	0	0	0	0	0	0	0	0	0.0118032	0	0	0.241265
TaVQ26-5A	TraesCS5A02G010900	0.0266432	0.0648457	0.565226	1.70917	0.0665746	3.34732	0.239273	0.038466	0.130427	0.130345	0.0237391	0.170933	0	0	0	3.02555	0.604086	0.324228	0.276242	0	0.245758	0.039709	0.3469	0	0	0	0.0162589	0.0435066	0.615964	0.0385117	0.284489	1.44235	0.160633	0.233239	0	0.878821	0.239833	1.11218	0.19958	0.0883943	0.399511	0.782124	1.23947	1.72205	0.299452	1.63428	0.23268	0.111756
TaVQ26-3B	TraesCS3B02G478300	0	0	0	0	0	0	0	0	0	0	0	0	0	0	0	0	0	0	0	0	0	0	0	0	0	0	0	0	0	0	0	0	0	0	0	0	0	0	0	0	0	0	0	0	0	0	0	0
TaVQ26-5B	TraesCS5B02G008700	0	0.306049	1.17458	10.879	0.331837	2.44969	0.051493	0	0.087972	0	0	0	0	0	0.0749627	0.946641	0.231579	0.472578	0.423924	0	0.0428087	0.04112	0.302975	0.140381	0.203772	0	0	0.147889	0.254092	0	0.094305	0.390685	0.137783	0.390175	0	0.407611	0.3098	0.682255	0.0429787	0.352282	0.288723	0	0.493493	0.336134	0.756267	0.283368	0.038115	0.263792
TaVQ26-5D	TraesCS5D02G015700	0	0.132431	0.868974	5.88626	0.165134	6.50219	0.599102	0	0	0.0463987	0.03344	0	0	0.058342	0.0397663	5.34515	0.287672	0.212824	0.931139	0	0.362113	0	0.511616	0	0	0	0	0.0454297	0.104562	0.191326	0.259441	0.705689	0.334297	0.205761	0.0514687	0.293236	0	0.623927	0.0593387	0.324389	0	0	0.045	0	1.32371	0.157409	0.302341	0.466605
TaVQ26		0.0066608	0.125831	0.652195	4.61861	0.140886	3.0748	0.222467	0.0096165	0.0545997	0.0441859	0.0142948	0.0427333	0	0.0145855	0.0286822	2.32934	0.280834	0.252408	0.407826	0	0.16267	0.0202072	0.290373	0.0350953	0.050943	0	0.00406473	0.0592064	0.243655	0.0574595	0.159559	0.63468	0.158178	0.207294	0.0128672	0.394917	0.137408	0.604589	0.0754744	0.191266	0.172058	0.195531	0.44449	0.514546	0.594857	0.518765	0.143284	0.210538
TaVQ27-5A	TraesCS5A02G027100	0.627304	0.287456	0.657368	0.230207	0.29913	0.362487	1.41156	0.582807	1.43456	1.5455	0.348863	0.0907709	0.2732	0.153839	0.204049	1.73446	0.836173	0.996181	1.00484	0.111513	0.720994	0.455035	0.717065	0.273679	0.305032	0.182291	0.086122	0.940068	0.909655	0.468046	1.09519	1.74004	1.01618	1.26289	0.462478	1.17508	0.683986	1.30382	0.51077	1.22363	0.23982	0.2063	1.03461	1.06513	1.54168	0.982322	0.732617	2.07678
TaVQ27-5B	TraesCS5B02G026300	0.434887	0.106523	0.550345	0.0700353	0.228756	0.168692	0.698014	0.28065	1.01622	1.15183	0.102779	0.072181	0.0997921	0.216281	0.315467	1.72973	0.502046	0.418309	1.01658	0.200561	0.73045	0.591856	0.521051	0.0905463	0.576755	0.150878	0.162262	0.400698	1.03497	0.46423	0.805985	1.75248	0.966106	1.49381	0.598615	0.73956	0.297051	0.771251	0.737829	2.0698	0.250553	0.253703	0.83793	1.00014	1.80048	0.501543	0.490045	1.46778
TaVQ27-5D	TraesCS5D02G034800	0.586254	0.205286	0.755291	0.0695558	0.360036	0.586872	1.01697	0.369428	1.4639	1.89124	0.354036	0.138919	0.173758	0.377273	0.447704	1.86149	0.844645	0.903197	1.28764	0.247585	0.958245	1.22623	0.962426	0.151113	0.608944	0.267211	0.238122	0.610221	1.81283	0.900392	0.993721	2.68298	2.36315	1.83534	1.17564	1.41853	0.85287	1.75268	0.663206	1.65892	0.431358	0.535538	1.57412	0.950708	1.91045	0.977396	1.08875	2.00874
TaVQ27		0.549482	0.199755	0.654335	0.123266	0.295974	0.372684	1.04218	0.410962	1.30489	1.52952	0.26856	0.100624	0.18225	0.249131	0.322407	1.77523	0.727622	0.772563	1.10302	0.186553	0.803229	0.757708	0.733514	0.171779	0.49691	0.200127	0.162169	0.650329	1.25249	0.610889	0.964966	2.0585	1.44848	1.53068	0.745579	1.11106	0.611302	1.27592	0.637268	1.65079	0.307244	0.331847	1.14889	1.00533	1.75087	0.82042	0.770472	1.8511
TaVQ28-5A	TraesCS5A02G140900	0.0680263	0.0821043	0.146906	0.0816213	0.0217548	0	0.133089	0.171667	0.680293	0.237925	0.0884503	0.529339	0.0920727	0.17074	0.298933	2.34192	0.608246	0.434487	0.843326	0.841721	1.14758	0.510436	0.616407	1.0315	0.778191	0.834513	0.811036	1.67916	0.96411	0.348312	1.29913	1.21226	0.400786	2.68446	1.18842	0.443354	0.615718	0.557467	4.44726	3.22153	0.550635	0.534576	0.799614	0.10619	1.96359	0.171931	0.173558	1.03654
TaVQ28-5B	TraesCS5B02G139200	0.124949	0.0161926	0.12908	0	0.16362	0.0875012	0.160255	0.0183158	0.287085	0.111979	0.218287	0.251777	0.0185338	0.0584763	0.127588	3.00092	0.711702	0.546098	0.445732	0.679299	0.429477	0.382974	0.310393	0.715755	0.661947	0.5674	0.64065	0.721483	0.686932	0.281765	0.543692	0.250147	0.26188	1.76991	0.819901	0.375616	0.466021	0.395782	1.66456	1.30563	0.634071	0.304322	0.351196	0.226649	1.17064	0.210415	0.252519	0.821989
TaVQ28-5D	TraesCS5D02G151600	0.149315	0.0518578	0.0491423	0	0.0679437	0	0.0280394	0.0579454	0.29232	0.10212	0.139836	0.325876	0.104735	0.0259663	0.151089	0.681874	0.0835377	0.357119	0.217069	0.218277	0	0.151598	0.230894	0.105811	0.349952	0.129799	0.364221	0.687477	0.317431	0.169179	0.223543	0.156156	0.0915335	1.08933	0.49863	0.102139	0.122809	0.0334183	1.70328	1.34258	0.0308652	0.171219	0.0646053	0.217074	0.689001	0.0588103	0.459526	0.474137
TaVQ28		0.114097	0.0500516	0.108376	0.0272071	0.0844395	0.0291671	0.107128	0.0826427	0.4199	0.150675	0.148858	0.368997	0.0717805	0.0850608	0.192537	2.00824	0.467829	0.445901	0.502042	0.579766	0.525685	0.348336	0.385898	0.617688	0.596697	0.51057	0.605302	1.02937	0.656158	0.266418	0.68879	0.539522	0.2514	1.8479	0.83565	0.307037	0.401516	0.328889	2.60504	1.95658	0.40519	0.336706	0.405138	0.183304	1.27441	0.147052	0.295201	0.777554
TaVQ29-5A	TraesCS5A02G189700	0.98109	0.67807	0.982545	0.731631	0.621562	0.465842	1.76694	0.488509	1.30682	1.1951	0.958478	0.213695	0.993671	1.16164	0.46932	1.58671	0.710079	1.3863	2.15985	0.232384	1.18021	0.68019	1.72896	0.254513	0.594976	0.334341	0.380581	1.051	0.877245	0.703812	2.16736	2.44576	1.20586	1.50709	1.90655	2.21018	1.53515	1.77346	2.65969	2.44531	0.592624	0.61808	1.88214	2.00055	2.10462	1.51438	1.05622	2.77618
TaVQ29-5B	TraesCS5B02G193500	1.57666	0.840232	0.681713	0.541047	0.307883	0.367458	2.07467	0.602005	1.8582	1.52779	1.56892	0.237466	1.14775	1.25845	0.611285	1.55847	0.687586	1.56934	3.0766	0.337656	1.11588	1.1672	2.22473	0.161985	0.739645	0.491828	0.280175	1.37218	1.71621	0.934393	2.37373	3.20479	1.87407	2.92373	3.77282	1.79505	1.37249	1.16679	4.72457	3.83086	0.455791	0.585879	2.47957	1.67384	4.8665	1.33861	1.9243	5.73404
TaVQ29-5D	TraesCS5D02G201200	1.56127	0.536527	0.761226	0.474281	0.455798	0.535109	1.95281	0.6355	1.66844	1.67815	1.30861	0.293356	1.47263	1.64772	0.703442	2.37724	0.618976	1.43483	3.02456	0.245139	0.974123	0.755347	2.18247	0.188365	0.668714	0.328568	0.320214	1.97598	1.22181	0.822249	2.13359	2.96346	1.29901	2.62565	4.05733	2.26734	1.24231	1.53941	4.4728	4.24439	0.730473	0.898677	2.66579	2.01871	4.04339	1.36529	1.32727	5.77624
TaVQ29		1.373	0.684943	0.808495	0.58232	0.461748	0.456136	1.93147	0.575338	1.61115	1.46701	1.27867	0.248172	1.20468	1.35594	0.594682	1.84081	0.672214	1.46349	2.75367	0.271726	1.09007	0.86758	2.04539	0.201621	0.667778	0.384912	0.32699	1.46639	1.27175	0.820151	2.22489	2.87134	1.45965	2.35216	3.24557	2.09086	1.38332	1.49322	3.95235	3.50685	0.592963	0.700879	2.3425	1.8977	3.67151	1.4061	1.43593	4.76215
TaVQ30-5A	TraesCS5A02G427000	0	0.037142	0.31283	0.21739	0.0509703	0.290408	0.301784	0	0.0830973	0.24123	0	0	0	0	0.0336113	1.70266	0.346634	0	0.169706	0.0942033	0	0.110845	0.262516	0.10768	0.126564	0.08801	0.211963	0.334644	0.433538	0.0405127	0.357382	0.163152	0.133026	0.280107	0	0.195594	0.136641	0.108791	0	0	0.0404607	0.0470607	0.122292	0.904798	0.103956	0.0427083	0	0.0678965
TaVQ30-5B	TraesCS5B02G428900	0.0183966	0.0290598	0.193772	0.0667129	0.0650066	0.0917061	0.118837	0.0996217	0.168505	0.172504	0.0479663	0	0	0	0.0125849	2.75581	0.788348	0.10085	0.197693	0.0843201	0	0.0550763	0.253917	0.137403	0.237897	0.136376	0.0944933	1.02993	0.0496973	0.108875	0.234865	0.057174	0.099702	0.049139	0	0.0741001	0.103377	0.119172	0.043364	0	0	0.056169	0.0730518	0.234633	0.282132	0.158204	0	0
TaVQ30-5D	TraesCS5D02G434900	0.0182506	0	0.13948	0.0723686	0	0.467738	0.0589313	0.0658963	0.0599329	0.0904209	0	0.179494	0	0	0	2.08686	0.772152	0.0141113	0.0378698	0.0120697	0.029832	0.0604505	0.0125052	0.0405453	0.194036	0.0287848	0.0543138	0.0586104	0.161368	0.213249	0.168956	0	0.259619	0	0	0.135878	0.151023	0.222103	0	0.0170271	0.0454973	0.0897928	0.1274	0.389857	0.103425	0.165971	0	0
TaVQ30		0.0122157	0.0220673	0.215361	0.118824	0.038659	0.283284	0.159851	0.0551727	0.103845	0.168051	0.0159888	0.0598313	0	0	0.0153987	2.18178	0.635712	0.0383206	0.13509	0.0635311	0.009944	0.0754572	0.176313	0.0952094	0.186166	0.0843903	0.120257	0.474396	0.214868	0.120879	0.253734	0.0734421	0.164116	0.109749	0	0.13519	0.130347	0.150022	0.0144547	0.00567569	0.0286527	0.0643408	0.107581	0.509763	0.163171	0.122294	0	0.0226322
TaVQ31-6A	TraesCS6A02G156200	1.01774	0.510496	4.74392	0.170669	0.267796	1.73431	2.71771	0.91745	1.41046	3.94665	0.662402	0.250434	0.061587	0.236938	0.275533	22.9822	7.03846	2.7701	4.40743	0.194913	2.91082	1.29595	2.2825	0.321385	0.570992	0.195137	0.340317	1.86154	2.83108	1.35301	5.76886	9.74137	5.75941	11.245	1.28876	6.52755	2.55106	6.14631	1.01531	19.2057	2.6027	0.897883	6.8436	7.40216	19.3342	5.42669	15.1513	30.1018
TaVQ31-6B	TraesCS6B02G184400	2.2238	0.478759	3.80139	0.122311	0.700331	1.83823	4.46204	1.16938	2.46413	5.2927	0.861317	0.85924	0.170212	0.202689	0.486906	28.787	16.5344	2.3166	3.75368	0.360227	3.73163	3.50272	2.45438	0.65231	0.624053	0.335306	0.347234	2.83135	5.0941	2.86252	5.11885	13.6647	10.2075	9.72941	1.08021	10.3024	6.11183	13.1336	0.587773	16.8009	5.47201	2.35592	14.5765	15.4409	11.382	11.2578	9.43471	24.6669
TaVQ31-6D	TraesCS6D02G146200	0.888936	0.286234	1.59123	0.0860083	0.254679	2.72507	5.53832	2.01685	2.90981	5.04503	0.897998	0.853585	0.196115	0.434722	1.0468	17.6268	7.98686	2.81988	3.87198	0.550465	3.38257	3.41221	2.22381	0.87003	1.06902	0.685354	0.308919	2.49901	3.83315	2.86331	5.05683	9.19871	11.1758	6.09786	1.29448	10.0835	6.30973	10.4367	1.48057	11.0965	5.57107	1.16741	9.72416	12.7755	5.91902	8.59225	13.6568	17.3697
TaVQ31		1.37682	0.425163	3.37885	0.126329	0.407602	2.09921	4.23936	1.36789	2.26147	4.76146	0.807239	0.65442	0.142638	0.29145	0.603079	23.132	10.5199	2.63552	4.01103	0.368535	3.34168	2.73696	2.32023	0.614575	0.754689	0.405266	0.332157	2.3973	3.91944	2.35961	5.31485	10.8683	9.04757	9.02409	1.22115	8.97113	4.99087	9.90553	1.02789	15.701	4.54859	1.47374	10.3814	11.8729	12.2117	8.42559	12.7476	24.0461
TaVQ32-6A1	TraesCS6A02G300700	0	0.0640209	0.0951933	0	0	0	0.222833	0.216606	0.161296	0.162285	0.0285576	0	0	0	0	0.154671	0.0222739	0.0804082	0.0576797	0.0361277	0.2571	0	0.0432724	0.0954847	0.107243	0.0220934	0.0427343	0.124275	0.184418	0.0252293	0.177528	0.731686	0.164578	0.850064	0.584973	0.899049	0.378102	0.508043	0.743977	0.828764	0.288736	0.225962	1.39857	1.34118	0.694223	0.869759	0.762591	0.53656
TaVQ32-6A2	TraesCS6A02G301100	0	0	0.0411928	0	0.071041	0.357893	0.150691	0.307731	0.257102	0.401989	0	0	0	0	0.0368317	0.498011	0.162177	0.0433785	0.0223996	0.0643645	0.474073	0.0810561	0	0.0911036	0	0.105025	0.651151	0.215088	0.153312	0.590308	0.134382	1.22099	0.910953	0.804274	0.687471	1.28211	0.653924	0.531586	1.71657	0.77753	0.271328	0.357153	0.659075	0.883724	0.266726	0.480708	1.22234	0.740844
TaVQ32-6B	TraesCS6B02G330400	0	0.0931689	0.337364	0.156981	0.202844	0.954884	0.312364	0.988542	0.72484	0.290682	0.02498	0	0	0	0.0781706	8.2249	0.56138	0.21559	0.127263	0.0637692	0.616167	0.062663	0.298084	0.0424157	0.024763	0.114216	0.149136	0.109959	0.13613	0.14174	0.386763	0.192026	0.0413234	0.70616	0.391195	0.488238	0.0244115	0.25511	0.338545	1.38204	0.252369	0.196583	0.217077	0.53217	0.264094	0.237204	0.685582	0.785912
TaVQ32-6D	TraesCS6D02G280600	0	0	0.48571	0	0.0780273	0.058863	0.0366323	0.302779	0.36457	0.256512	0	0.0931288	0	0.0299011	0.175219	0.470803	0.182921	0.0473118	0.0343563	0.0991076	0.324861	0.0327255	0.0248608	0	0	0.058662	0	0	0.0231795	0.231483	0.073596	0.0874973	0	0.290843	0.306476	0.209741	0.108256	0.152106	0.0794877	0.490259	0.099434	0.296902	0.222547	0.17245	0.209768	0.0674207	0.402693	0.346691
TaVQ32		0	0.0392974	0.239865	0.0392453	0.087978	0.34291	0.18063	0.453914	0.376952	0.277867	0.0133844	0.0232822	0	0.00747528	0.0725553	2.3371	0.232188	0.0966722	0.0604246	0.0658422	0.41805	0.0441111	0.0915543	0.057251	0.0330015	0.0749991	0.210755	0.112331	0.12426	0.24719	0.193068	0.55805	0.279214	0.662835	0.492529	0.719784	0.291173	0.361711	0.719644	0.869649	0.227967	0.26915	0.624318	0.732381	0.358703	0.413773	0.768302	0.602502
TaVQ33-6B	TraesCS6B02G304300	0	0	0	0	0	0	0.03778	0	0	0.0376697	0	0	0	0	0.03102	0	0	0	0	0	0.0414027	0	0	0.184307	0.383548	0	0.147366	0.0420987	0.102901	0.222898	0	0.155256	0.221328	0	0	0.028738	0	0	0	0	0	0.130308	0.183255	0	0	0	0	0
TaVQ33-6D	TraesCS6D02G257100	0	0	0	0	0	0.0917143	0	0	0	0.0484987	0	0	0	0	0	0.0457047	0	0	0	0	0.221767	0.219259	0	0.0629543	0	0.0440867	0.097706	0	0.289737	0.0989777	0	0	0.44084	0	0	0	0.38093	0.172185	0	0	0.30295	0.142461	0	0.331473	0.0634293	0	0	0.0944825
TaVQ33		0	0	0	0	0	0.0458572	0.01889	0	0	0.0430842	0	0	0	0	0.01551	0.0228523	0	0	0	0	0.131585	0.10963	0	0.12363	0.191774	0.0220433	0.122536	0.0210493	0.196319	0.160938	0	0.077628	0.331084	0	0	0.014369	0.190465	0.0860923	0	0	0.151475	0.136384	0.0916277	0.165736	0.0317147	0	0	0.0472412
TaVQ34-7A	TraesCS7A02G151600	0	0	0	0.0530393	0	0	0.239498	0	0	0.11766	0	0	0	0	0	0	0	0	0.13841	0	0	0	0	0.0778647	0	0	0	0	0	0	0	0	0	0	0	0	0	0	0	0.065361	0	0	0	0	0.077436	0	0.0647927	0.57707
TaVQ34-7D	TraesCS7D02G153400	0	0	0	0	0	0	0.068823	0	0	0.726613	0	0	0	0	0.0507613	0.062688	0	0	0.106734	0	0.0570407	0	0	0	0	0	0	0	0.19985	0	0	0	0	0	0.046823	0	0	0	0	0	0	0	0	0	0	0	0.066708	0
TaVQ34		0	0	0	0.0265197	0	0	0.154161	0	0	0.422137	0	0	0	0	0.0253807	0.031344	0	0	0.122572	0	0.0285203	0	0	0.0389323	0	0	0	0	0.0999248	0	0	0	0	0	0.0234115	0	0	0	0	0.0326805	0	0	0	0	0.038718	0	0.0657503	0.288535
TaVQ35-7A	TraesCS7A02G326900	0.0590154	0.146003	0.371911	0	0.0188785	0	0.089512	0.0169367	0.082241	0.0316281	0.0652087	0	0.0321295	0	0.0256735	0.422029	0	0.0550997	0.189291	0	0	0	0.0297243	0	0	0	0	0	0	0	0.094212	0.0140985	0.031361	0.0180673	0	0	0	0	0	0	0	0	0	0	0.137967	0.065978	0.0283845	0.0261124
TaVQ35-7B	TraesCS7B02G227600	0	0	0.21718	0	0.0194014	0	0	0.0190131	0.046729	0.0182461	0	0	0	0	0	0.0409627	0	0.0674143	0.131707	0	0	0	0.0157851	0	0	0	0	0	0.0559863	0.037933	0.110641	0.0173234	0	0.106248	0.0347803	0	0	0	0	0.021439	0.116478	0	0	0	0.0343933	0.0647023	0	0.0960685
TaVQ35-7D	TraesCS7D02G323700	0.0464393	0.0710547	0.0393193	0	0	0	0	0	0.0162994	0	0	0	0	0	0	0.205076	0	0.0166027	0.0114978	0	0	0	0.0459978	0	0	0	0	0	0	0	0.07166	0	0	0	0	0	0	0	0	0	0	0	0	0	0	0	0	0
TaVQ35		0.0351516	0.0723525	0.20947	0	0.0127599	0	0.0298373	0.0119833	0.0484231	0.0166247	0.0217362	0	0.0107098	0	0.00855782	0.222689	0	0.0463722	0.110832	0	0	0	0.0305024	0	0	0	0	0	0.0186621	0.0126443	0.092171	0.010474	0.0104537	0.0414385	0.0115934	0	0	0	0	0.00714633	0.0388261	0	0	0	0.0574536	0.0435601	0.0094615	0.040727
TaVQ36-7A	TraesCS7A02G349400	0	0	0.76515	0	0.0603463	0.0387777	0.426795	0.0488593	0.492441	3.36164	0.18396	4.28669	0	0	0.18783	11.7113	11.9352	0.842401	1.44749	0.273419	11.3926	8.78669	0.78099	0.682937	8.76053	0	1.66982	1.92729	15.6986	13.2435	2.48504	38.9293	39.4539	8.23126	0.152653	29.5926	39.1447	46.2785	0	14.1983	16.7919	11.9564	22.7793	39.3225	4.37298	20.6948	6.12067	16.455
TaVQ36-7B	TraesCS7B02G233400	0.324147	0	0.940246	0	0	0.039787	0.880823	0.0500753	0.405352	3.28474	0	1.75701	0.042878	0	0.0963133	13.9967	6.67561	1.13756	0.755204	0.0401883	6.43603	2.42719	0.921493	0.474743	5.00177	0	1.06107	2.25464	11.4065	4.84707	2.31397	28.6812	19.7275	5.4126	0	41.0877	35.0612	42.1682	0	9.05478	22.4894	12.5016	43.5991	51.7145	3.21768	25.8204	6.55221	19.5316
TaVQ36-7D	TraesCS7D02G329300	0.283942	0.0300358	1.44345	0	0.0388349	0.105442	1.22206	0.180003	0.949716	4.82309	0.326883	3.6446	0.0406057	0.0180175	0.405031	19.0786	15.2934	1.46539	1.54958	0.196508	12.9504	11.3151	1.6184	1.22957	16.3592	0.0145869	1.90252	3.02777	24.7323	21.5592	3.44593	66.8575	59.0487	10.537	0	51.4807	45.8501	71.7324	0.0647394	23.4518	30.889	17.9144	63.2439	73.9246	5.1215	51.9236	12.5979	25.5387
TaVQ36		0.202696	0.0100119	1.04962	0	0.0330604	0.0613354	0.843226	0.0929791	0.615836	3.82316	0.170281	3.22943	0.0278279	0.00600583	0.229725	14.9289	11.3014	1.14845	1.25076	0.170038	10.2597	7.50967	1.10696	0.795752	10.0405	0.00486231	1.54447	2.40323	17.2792	13.2166	2.74831	44.8227	39.41	8.0603	0.0508844	40.7203	40.0187	53.393	0.0215798	15.5683	23.3901	14.1241	43.2074	54.9872	4.23739	32.8129	8.42361	20.5084
TaVQ37-7A	TraesCS7A02G375900	0	0	0	0	0	0	0	0.0284428	0.0319092	0.0205726	0	0	0	0	0	0.0855937	0	0	0	0	0	0	0	0	0	0	0.0454723	0	0	0	0	0	0	0	0	0	0	0	0	0	0.0285822	0	0	0.125196	0.034135	0	0	0
TaVQ37-7B	TraesCS7B02G277500	0	0	0	0	0	0	0.0183965	0.0346617	0.0135659	0.131851	0	0.0471664	0	0	0.016854	0.953097	0.236319	0	0	0.0122672	0	0.077897	0.0297989	0	0.0336561	0	0.0137485	0	0	0	0.17823	0	0.072299	0.106772	0	0	0.0349289	0.038131	0	0.0178992	0.0844355	0.0220632	0.16337	0	0.34255	0.098682	0.0619947	0.221671
TaVQ37-7D	TraesCS7D02G372400	0	0	0.0472804	0.011769	0	0	0.0293062	0	0	0.0228883	0.039978	0.0376429	0	0	0	0.731396	0.197694	0.011785	0	0	0	0	0.0309119	0	0.0143867	0	0.0106497	0	0	0.012555	0.081991	0.0264786	0.0130162	0.0271929	0	0	0	0.0395185	0	0.00845123	0	0.0348153	0.0166337	0.0616103	0.31094	0.0268725	0.155771	0.069981
TaVQ37		0	0	0.0157601	0.003923	0	0	0.0159009	0.0210348	0.0151584	0.0584372	0.013326	0.0282698	0	0	0.005618	0.590029	0.144671	0.00392834	0	0.00408907	0	0.0259657	0.020237	0	0.0160142	0	0.0232902	0	0	0.00418499	0.0867403	0.0088262	0.0284384	0.0446549	0	0	0.011643	0.0258832	0	0.00878347	0.0376726	0.0189595	0.0600013	0.0622689	0.229208	0.0418515	0.0725885	0.0972173
TaVQ38-7A	TraesCS7A02G401900	0.747361	0.814768	1.79908	0	0.0750417	0.284638	0.775594	0.629184	3.22877	1.85333	0.188707	3.08651	0.0576987	0.093149	3.15015	6.23576	2.99913	0.517643	0.897462	4.69008	2.30299	6.67345	1.13881	0.844414	4.86856	0.550312	2.2928	8.1295	4.5175	5.39336	1.88008	7.67221	7.96354	11.5251	0.467705	9.84867	5.55369	5.2615	0.596608	9.5532	0.216723	0.713442	8.03575	3.4366	2.7873	3.86424	8.73501	14.4875
TaVQ38-7B	TraesCS7B02G302000	0.499498	0.30231	0.344102	0.0962363	0	0	0.638684	0.323682	3.99695	1.82736	0.108121	3.5179	0.0603567	0.139417	3.46405	8.83991	5.22531	0.389092	1.44347	3.00491	3.57843	4.8575	0.726152	0.319254	2.28763	0.621391	1.80077	4.68428	6.33549	4.78506	1.14275	10.0304	9.69734	15.4198	0.44265	9.6422	5.17927	4.51023	0.725088	7.76952	0.18884	0.735782	7.09759	6.07233	4.57773	4.97257	6.98178	13.1152
TaVQ38-7D	TraesCS7D02G395700	1.19657	0.743394	1.15965	0.0420253	0.0690115	0	1.13778	0.592001	6.1886	3.51384	0.17162	3.44014	0.138246	0.197992	2.5793	8.02095	4.1858	0.518626	1.55847	3.32571	4.77653	5.6518	0.831013	0.728245	5.90554	0.586712	3.73157	5.62033	4.28179	2.75772	1.95065	6.16472	5.50231	8.89589	0.951855	6.90162	2.68034	3.18634	0.852305	6.71692	0.176521	0.581233	5.38046	2.90077	3.72119	2.981	6.16222	12.2939
TaVQ38		0.814476	0.620157	1.10094	0.0460872	0.0480177	0.0948792	0.850684	0.514956	4.47144	2.39818	0.15615	3.34818	0.0854336	0.143519	3.0645	7.69888	4.13674	0.475121	1.2998	3.67356	3.55265	5.72758	0.898658	0.630637	4.35391	0.586138	2.60838	6.14471	5.04493	4.31205	1.65783	7.95578	7.72106	11.9469	0.620736	8.79749	4.4711	4.31936	0.724667	8.01321	0.194028	0.676819	6.83793	4.13657	3.69541	3.93927	7.293	13.2989
TaVQ39-7A	TraesCS7A02G478700	1.07152	0.317243	1.48644	0.0610099	0.118642	0.491723	3.8316	1.61797	6.00905	7.29036	0.147446	0.222655	0.202109	0.0266403	0.72994	7.77897	1.91931	0.508606	0.879786	0.508574	3.08418	0.791345	0.724236	0.901589	1.66746	1.7445	0.519855	3.05715	1.28425	0.349326	1.11794	1.5835	1.60735	4.61534	3.40503	2.95556	1.84424	3.92757	4.65426	6.86571	1.37653	0.19503	3.93421	5.19774	2.28772	2.69892	1.61189	9.86263
TaVQ39-7B	TraesCS7B02G381400	0.269362	0.0133324	0.719421	0	0.0540072	0.544306	4.49237	1.86469	7.00137	8.88254	0.379165	0.976028	0.127703	0.172982	0.739917	10.605	3.35649	1.96532	1.97593	0.467254	4.18463	1.59703	1.43132	1.69134	2.45352	2.07404	1.0826	3.76499	2.06172	0.866064	3.55384	2.03474	2.43993	5.51026	4.05729	4.10161	2.42424	4.03093	6.25985	11.1117	2.04894	0.703085	4.59934	3.52386	3.91512	2.09626	3.94546	15.0704
TaVQ39-7D	TraesCS7D02G466100	1.71987	0.818742	2.39583	0.0452377	0.38601	0.226554	4.07007	2.33782	7.0139	5.29386	0.468869	0.0482056	0.275232	0.189243	0.413484	17.1491	2.77059	2.07105	3.2354	0.360412	3.35258	0.59053	2.6339	0.676216	0.840118	1.13706	0.438457	3.86509	1.28886	0.226844	5.60487	0.970985	1.78309	4.19602	5.86015	1.41102	0.852485	2.20697	7.90523	9.09481	1.5848	0.22104	3.10688	3.92753	5.05144	1.49474	3.48888	18.8552
TaVQ39		1.02025	0.383106	1.5339	0.0354158	0.18622	0.420861	4.13135	1.94016	6.67477	7.15559	0.331827	0.41563	0.201682	0.129622	0.62778	11.8444	2.68213	1.51499	2.03037	0.445413	3.54046	0.99297	1.59649	1.08971	1.6537	1.65187	0.680304	3.56241	1.54494	0.480745	3.42555	1.52974	1.94346	4.77387	4.44082	2.82273	1.70699	3.38849	6.27311	9.02407	1.67009	0.373052	3.88014	4.21638	3.75143	2.09664	3.01541	14.5961
TaVQ40	TraesCS7D02G111700	0	0	0	0	0	0	0	0	0	0	0	0	0	0	0	0	0.32345	0	0	0	0	0.079644	0	0	0	0	0	0	0	0.0845307	0	0.285793	1.06196	0.125452	0	0.334776	0.426259	1.03043	0	0	0.158464	0	1.41394	3.29698	0	1.36934	0	0.0756705
[truncated: 22 more columns]

## Sheet: Sheet2
		Table S7 RNA-seq data analysis of TaVQ genes expression profiling in different tissues.
		Name	ID	grain1	grain2	grain3	grain4	grain5	grain6	leaves/shoots1	leaves/shoots2	leaves/shoots3	leaves/shoots4	leaves/shoots5	leaves/shoots6	leaves/shoots7	leaves/shoots8	leaves/shoots9	leaves/shoots10	leaves/shoots11	leaves/shoots12	leaves/shoots13	leaves/shoots14	leaves/shoots15	leaves/shoots16	leaves/shoots17	leaves/shoots18	leaves/shoots19	leaves/shoots20	leaves/shoots21	leaves/shoots22	leaves/shoots23	leaves/shoots24	leaves/shoots25	leaves/shoots26	leaves/shoots27	leaves/shoots28	leaves/shoots29	leaves/shoots30	leaves/shoots31	leaves/shoots32	leaves/shoots33	leaves/shoots34	leaves/shoots35	leaves/shoots36	leaves/shoots37	leaves/shoots38	leaves/shoots39	leaves/shoots40
		TaVQ1-A	TraesCS1A02G309300	0.0231774	0.0313477	0	0.0727862	0	0	0.273239	0.140098	0.199247	0.0341213	0.453754	0	0.085658	0.0192295	0	0.209215	0.0716397	0.319457	0.30216	0	0.0179288	0.0151035	0.202987	0	0.0299003	0	0	0	0	0	0.0721323	0	0	0.019516	0	0	0	0	0.0209704	0.0996273	0	0	0	0	0.352187	0
		TaVQ1-B	TraesCS1B02G320100	0	0	0	0	0.0363893	0	0.122277	0.077646	0.297221	0	0.223728	0	0.116775	0	0	0.0757937	0	0.242186	0.0867543	0	0	0	0.172151	0	0	0	0	0	0	0	0.0751903	0	0	0.0383853	0	0	0.038967	0	0	0	0	0	0	0	0.183278	0
		TaVQ1-D	TraesCS1D02G308700	0	0.03339	0.0953657	0	0	0	0	0.0387387	0.0884523	0	0.0256104	0	0.044047	0	0	0	0	0	0.0647043	0	0	0	0	0	0	0	0	0	0	0	0	0	0	0	0	0	0	0	0	0	0	0	0	0	0	0
		TaVQ1		0.00772579	0.0215792	0.0317886	0.0242621	0.0121298	0	0.131839	0.0854942	0.194973	0.0113738	0.234364	0	0.0821602	0.00640983	0	0.0950029	0.0238799	0.187214	0.151206	0	0.00597628	0.00503451	0.125046	0	0.00996676	0	0	0	0	0	0.0491076	0	0	0.0193005	0	0	0.012989	0	0.00699012	0.0332091	0	0	0	0	0.178488	0
		TaVQ2-A	TraesCS1A02G338700	1.36097	0.941457	2.12433	0.683932	0.609415	2.53945	2.71837	1.30379	2.45072	2.94712	1.55295	1.0931	1.72473	2.43238	0.768005	6.22416	1.09907	3.37727	4.91324	0.48729	2.4531	0.692069	2.97974	0.389158	1.16514	0.575758	0.75189	1.58899	1.20101	0.949022	4.33543	2.68067	1.17966	2.84561	2.46667	1.87124	2.12953	1.6634	1.89715	3.34711	0.906053	0.923223	1.84175	3.3354	4.46047	1.57394
		TaVQ2-B	TraesCS1B02G351200	1.05954	0.635195	1.13243	0.163394	0.320639	0.44261	2.05243	0.650212	1.2933	2.0617	1.27023	0.771515	1.52549	2.50091	1.16597	1.62914	0.402484	1.45847	2.59829	0.387369	1.85204	0.899562	1.95123	0.626553	0.935371	1.08493	0.586092	1.72095	0.863229	0.643927	1.86666	1.74663	0.951656	1.81413	1.96421	1.54709	1.17498	1.61864	1.85514	2.91586	0.458917	0.510671	1.52717	2.00018	2.30542	0.91952
		TaVQ2-D	TraesCS1D02G340900	0.268016	0.454535	0.492713	0.0192897	0	0.832487	0.229389	0.110865	0.360817	0.407027	0.151839	0	0.189697	0.790352	0.321568	0.609612	0.305501	0.583792	0.542689	0.229369	1.16843	0.516646	0.785943	0.0808487	0.356101	0.196259	0.205824	0.236926	0.381339	0.208827	0.324893	1.10035	0.715644	1.11451	0.195583	0.726885	0.615757	0.637792	0.919975	1.2011	0.137494	0.18005	0.0874413	0.414421	0.868124	0.295427
		TaVQ2		0.896176	0.677062	1.24983	0.288872	0.310018	1.27152	1.66673	0.688288	1.36828	1.80528	0.991675	0.621538	1.14664	1.90788	0.751848	2.82097	0.602352	1.80651	2.68474	0.368009	1.82452	0.702759	1.90564	0.36552	0.81887	0.618982	0.514602	1.18229	0.815193	0.600592	2.17566	1.84255	0.948985	1.92475	1.54216	1.38174	1.30676	1.30661	1.55742	2.48802	0.500822	0.537982	1.15212	1.91667	2.54467	0.929629
		TaVQ3-A	TraesCS1A02G411800	0	0	0	0	0	0	0	0	0.0933433	0	0	0	0	0	0	2.14834	0	0	0.153485	0	0	0	0	0	0	0	0	0.165806	0	0	0.531442	0	0	0.374047	0	0	0	0	0.139055	0.251269	0	0	0.151673	0	0	0
		TaVQ3-B	TraesCS1B02G442100	0	0	0	0	0	0.217999	0	0	0.182259	0	0	0	0	0	0	0.349652	0	0	0.074919	0	0	0.0905073	0.0874487	0	0	0.107424	0	0	0	0	0	0	0	0	0	0	0	0	0	0	0	0	0	0	0.295887	0
		TaVQ3		0	0	0	0	0	0.109	0	0	0.137801	0	0	0	0	0	0	1.24899	0	0	0.114202	0	0	0.0452537	0.0437243	0	0	0.0537118	0	0.0829028	0	0	0.265721	0	0	0.187023	0	0	0	0	0.0695277	0.125635	0	0	0.0758363	0	0.147944	0
		TaVQ4	TraesCS1D02G197100	0	0	0	0	0	0	0	0	0	0	0	0	0	0	0	0	0	0	0.0282261	0	0	0	0	0	0	0	0	0	0	0	0	0	0	0.0237395	0	0	0	0	0	0	0.0444707	0	0	0	0	0
		TaVQ5-A	TraesCS2A02G487800	0	0	0.0359093	0	0	0.0650283	0	0	0	0.524105	0	0.102048	0	0.0329444	0.145275	0.170322	0.133761	0	0.0238634	0.136392	0.100914	0.234679	0	0.194642	0	0.250445	0.0296793	0.0807486	0.074256	0.070097	0.036941	0.159294	0.0360817	0	0.07511	0.0479717	0	0.126534	0.0334277	0	0	0	0	0.0822707	0	0.0740617
		TaVQ5-B	TraesCS2B02G515400	0.655275	0.257656	0.034444	0.104309	0.0806711	0.710087	0.193735	0.248136	0.287552	0.362951	0.119922	0.212035	0.0656464	0.149743	0.369251	0.263291	0.140133	0.163846	0.207763	0.422157	0.416812	0.154313	0.208619	0.317354	0.291546	0.676312	0.0617291	0.135154	0.190171	0.315162	0.156952	0.32785	0.291988	0.408698	0.461103	0.39652	0.139017	0.201881	0.570683	0.309435	0.0182439	0.119527	0.12753	0.703785	0.252081	0.0697838
		TaVQ5-D	TraesCS2D02G488100	0.0484917	0.0330592	0	0	0	0.488593	0.040196	0.0762587	0	0.0847317	0	0	0	0	0.087165	0.0478047	0.05878	0	0.0208138	0.0535637	0.0708787	0	0	0.0636637	0	0.134743	0	0.0329619	0.0254158	0	0	0.095034	0.0360817	0	0.0538523	0	0	0	0.0668553	0	0	0.0470657	0.134061	0	0.0881037	0.0370307
		TaVQ5		0.234589	0.096905	0.0234511	0.0347696	0.0268904	0.421236	0.0779771	0.108132	0.0958506	0.323929	0.039974	0.104694	0.0218821	0.0608958	0.200564	0.160472	0.110891	0.0546153	0.0841466	0.204038	0.196201	0.129664	0.0695397	0.191887	0.097182	0.353833	0.0304695	0.0829549	0.0966143	0.12842	0.0646309	0.194059	0.121384	0.136233	0.196688	0.148164	0.0463391	0.109472	0.223655	0.103145	0.0060813	0.055531	0.0871969	0.262019	0.113395	0.060292
		TaVQ6-A	TraesCS2A02G434400	0	0	0	0	0	0	0	0	0	0	0	0	0	0	0	0	0.047498	0	0	0	0	0	0	0	0	0	0	0	0.0915603	0	0	0	0	0	0	0	0	0	0	0	0	0	0	0	0	0
		TaVQ6-B	TraesCS2B02G455500	0	0	0	0	0	0	0	0	0	0.268547	0	0	0	0	0	0	0	0	0	0	0.226321	0.0488713	0	0.148754	0.485687	0	0.121626	0.132523	0.705621	0.382653	0	0.291568	0.489678	0	0	0	0	0.115011	0	0.0532517	0.254412	0.192007	0.0899997	0.180827	0	0
		TaVQ6-D	TraesCS2D02G432200	0	0	0	0	0	0	0	0	0.039871	0.0671367	0	0	0	0	0	0	0.0905703	0	0	0	0	0	0	0.0495847	0.161895	0	0	0	0	0	0	0	0.0477567	0	0	0	0	0	0	0	0	0	0	0.110138	0	0
		TaVQ6		0	0	0	0	0	0	0	0	0.0132903	0.111894	0	0	0	0	0	0	0.0460228	0	0	0	0.0754404	0.0162904	0	0.0661129	0.215861	0	0.0405421	0.0441743	0.265727	0.127551	0	0.0971892	0.179145	0	0	0	0	0.0383369	0	0.0177506	0.0848041	0.0640023	0.0299999	0.0969884	0	0
		TaVQ7-A	TraesCS2A02G298100	0.882797	0.365523	0.439297	0.07568	0.182973	0.120526	1.04562	0.85163	1.49738	1.17419	1.08129	0.894751	0.856969	0.835015	0.728244	1.43455	1.09342	1.34465	1.63646	0.425243	2.3218	1.21513	1.30721	1.61731	1.85731	1.5452	0.889996	1.29206	1.93722	1.59429	1.56281	3.06044	2.12345	2.17425	1.35855	2.02025	1.90467	1.98259	1.17434	2.54177	2.7054	0.566969	1.42193	2.03248	3.20782	1.18181
		TaVQ7-B	TraesCS2B02G314600	0.770552	0.325267	0.326412	0.172878	0.481021	0.0716239	1.71928	0.965723	1.51514	2.05859	1.02708	1.06883	1.09812	1.20576	1.11605	1.98553	2.25768	1.4645	2.28588	0.659251	1.8679	1.88735	1.64604	1.00994	1.39007	1.29652	0.862233	1.55505	1.76761	2.23103	1.66491	3.41974	3.07877	2.55834	1.10447	2.50556	1.67614	2.23781	0.866067	3.63119	1.70722	1.50974	3.55774	2.29509	3.0838	2.16613
		TaVQ7-D	TraesCS2D02G296200	0.609799	0.180117	0.399508	0.0908203	0.393347	0.0499793	0.822903	0.368019	0.518417	0.659471	0.497915	0.257224	0.600863	0.709697	0.376196	1.05041	1.03007	0.842368	0.87869	0.426284	1.24191	0.737528	0.720328	1.09667	0.990532	1.42985	0.453693	0.46132	1.07126	0.868458	1.47449	1.75536	1.3729	1.55803	0.900229	1.04313	0.995182	1.36068	0.962527	1.79387	0.83677	0.539266	1.27943	0.681629	2.52692	0.727836
		TaVQ7		0.754383	0.290302	0.388406	0.113126	0.352447	0.0807098	1.19593	0.728457	1.17698	1.29741	0.868762	0.740268	0.851985	0.916824	0.740162	1.49016	1.46039	1.21717	1.60035	0.503593	1.81054	1.28	1.22453	1.24131	1.41264	1.42386	0.735307	1.10281	1.59203	1.56459	1.5674	2.74518	2.19171	2.09687	1.12108	1.85631	1.52533	1.86036	1.00098	2.65561	1.74979	0.871993	2.08637	1.66973	2.93951	1.35859
		TaVQ8-A	TraesCS2A02G098800	0.792611	0.22442	0.352935	0.604953	0.770557	0.095472	1.09994	0.414887	0.673139	0.745213	0.889649	0.15949	0.498875	1.10905	0.513075	3.21133	0.8473	1.71028	2.70051	0.132462	0.335869	0.260246	1.81708	0.244989	0.314251	0.650321	0.143749	0.269413	0.258263	0.123876	1.98872	0.965823	0.265019	0.304189	1.92423	0.919401	0.527105	0.794519	0.94914	0.31876	0.859167	1.11564	0.407539	0.881596	1.78753	1.03561
		TaVQ8-B	TraesCS2B02G115100	0.173104	0.0185678	0.0931366	0.0887411	0.0659107	0.0628883	0.23637	0.107785	0.196197	0.143636	0.325815	0	0.0949867	0.583672	0.0947732	0.390377	0.0414687	0.245483	0.275232	0.0161204	0.0216146	0.0371767	0.199316	0.0542343	0.0724371	0.0637001	0.0170859	0.136238	0.0180751	0	0.258573	0	0	0	0.12245	0	0	0	0.0193448	0	0	0	0	0	0.13097	0
		TaVQ8		0.482857	0.121494	0.223036	0.346847	0.418234	0.0791802	0.668153	0.261336	0.434668	0.444425	0.607732	0.079745	0.296931	0.84636	0.303924	1.80086	0.444385	0.977879	1.48787	0.0742912	0.178742	0.148711	1.0082	0.149612	0.193344	0.35701	0.0804173	0.202825	0.138169	0.0619378	1.12365	0.482911	0.13251	0.152095	1.02334	0.4597	0.263553	0.397259	0.484243	0.15938	0.429583	0.557822	0.203769	0.440798	0.95925	0.517807
		TaVQ9-A	TraesCS2A02G517000	0.580587	0.114409	0.224073	0.218807	0.0983673	0.0545842	0.376836	0.491896	0.300991	0.240058	0.990998	0.221454	0.246804	0.864208	0.447516	0.284362	0.300432	0.455946	1.10756	0.136259	0.376567	0.249679	0.747239	0.147324	0.198081	0.181478	0.134013	0.419105	0.105455	0.0993783	0.13517	0.448981	0.237268	0.409718	0.521182	0.104382	0.125005	0.0911117	0.545025	0.268043	0.152502	0.0364157	0.0977993	0.0691588	0.185144	0.0167835
		TaVQ9-B	TraesCS2B02G545500	1.22069	0.408886	0.32716	0.161636	0.0296696	0.196119	0.35964	0.0794793	0.224043	0.115188	0.460626	0	0.454052	0.755377	0.126365	0.222387	0.0481809	0.34913	0.52195	0.0382086	0.227926	0.111454	0.622884	0.0502127	0	0.219887	0	0.172914	0.0699929	0	0.0303553	0.120619	0.0550368	0.078474	0.491682	0.0187556	0.0264085	0	0.959991	0	0	0	0	0	0	0
		TaVQ9-D	TraesCS2D02G518600	1.07872	0.161206	0.215516	0.390028	0.0903412	0.0508157	0.1408	0.087914	0.255582	0.210471	0.810524	0.393293	0.331032	0.73205	0.283682	0.450077	0.03508	0.409931	0.661961	0.101052	0.327472	0.163516	0.688318	0.127204	0.295389	0.245048	0.133669	0.571877	0.30004	0.37618	0.160984	0.725793	0.136065	0.689902	0.546335	0.188366	0.112785	0.135192	0.729344	0.269444	0.0889949	0.0572137	0.185239	0.046407	0.169816	0.0807253
		TaVQ9		0.959998	0.228167	0.255583	0.256824	0.0727927	0.100506	0.292425	0.219763	0.260205	0.188572	0.754049	0.204916	0.343963	0.783878	0.285854	0.318942	0.127898	0.405002	0.763825	0.0918398	0.310655	0.174883	0.686147	0.108247	0.16449	0.215471	0.0892271	0.387965	0.158496	0.15852	0.108836	0.431798	0.14279	0.392698	0.519733	0.103835	0.0880663	0.0754347	0.744787	0.179162	0.0804991	0.0312098	0.0943461	0.0385219	0.11832	0.032503
		TaVQ10-A	TraesCS2A02G098900	0.0188954	0	0	0.0885773	0	0	0	0	0	0	0.019982	0	0	0	0	0	0	0.0332053	0.084474	0	0	0	0.0772987	0.0513063	0	0	0	0	0	0	0	0	0	0	0	0	0	0	0.0239251	0.0215444	0	0	0	0	0.0239881	0
		TaVQ10-B1	TraesCS2B02G115200	0	0	0	0	0	0	0	0	0	0	0.0145794	0	0	0	0	0	0.0224746	0	0	0	0	0	0	0	0	0	0	0	0	0	0	0	0	0	0	0	0	0	0	0	0	0	0	0	0	0
		TaVQ10-B2	TraesCS2B02G115300	0.041382	0	0.0123019	0	0.0577004	0	0.1479	0.0556261	0.111529	0.0295028	0.0679533	0.0325954	0.0771865	0.193444	0.0658724	0.0414353	0.0224943	0.0475613	0.640018	0	0.209083	0.0201311	0.252954	0	0.0373247	0.0306978	0.0368047	0.0444366	0.212676	0.0108446	0.333789	0.0655964	0.0335458	0.62509	0.913055	0	0	0	0.837358	0.683865	0	0	0	0	1.60587	0
		TaVQ10-B3	TraesCS2B02G408100	0.056043	0	0.061436	0.042439	0.103066	0.0618267	0.149013	0.141199	0.185969	0.314133	0.111893	0	0.133832	0.718446	0.0606292	0.0677518	0	0.162806	1.09637	0.0182967	0.348075	0.126664	0.649748	0	0.235047	0.0657547	0.0211967	0.125782	0.362897	0.0229398	0.691883	0.311869	0.0463507	1.32568	2.14489	0	0	0.0276405	3.08587	1.17269	0	0	0.0215107	0	3.42521	0
		TaVQ10-D	TraesCS2D02G089200	0.0177363	0.0414915	0.0906087	0.0526704	0.0868497	0.136945	0.361229	0.0904148	0.137558	0.0986052	0.0624184	0	0.0767996	0.11897	0.0399633	0.0886185	0	0.0349382	0.103295	0	0	0	0.0464137	0.0394297	0.0131335	0.032244	0.0258265	0.0135298	0	0	0.0596463	0.0153694	0	0.047396	0.0308326	0	0	0.0176112	0	0	0.0299305	0	0	0	0.0756958	0
		TaVQ10		0.0268113	0.0082983	0.0328693	0.0367373	0.0495233	0.0397544	0.131628	0.057448	0.0870112	0.0884482	0.0553652	0.00651908	0.0575636	0.206172	0.033293	0.0395611	0.00899379	0.0557022	0.384831	0.00365933	0.111432	0.0293591	0.205283	0.0181472	0.057101	0.0257393	0.0167656	0.0367496	0.115115	0.00675688	0.217064	0.078567	0.0159793	0.399632	0.617755	0	0	0.00905033	0.789431	0.37562	0.00598609	0	0.00430215	0	1.02615	0
		TaVQ11-A	TraesCS3A02G190200	0.14428	0.167112	0.278026	0.258215	0.429328	0.0387027	0.5774	0.15708	0.412012	0.14287	0.0238829	0	0.230009	0.989747	0.18205	0.500019	0.279626	0.0270178	0.430976	0	0.247583	0.087502	0.354823	0	0.658463	0	0	0.257631	0	0.0470577	0.106669	0.128359	0.125803	0.161331	0.313293	0	0.023889	0	0.161694	0.0758605	0.0214301	0	0	0	0.0836057	0
		TaVQ11-B	TraesCS3B02G219100	0.0647266	0.035567	0.18998	0.0890111	0.188456	0.187174	0.420975	0.145547	0.146352	0.131136	0.191911	0	0.0960797	0.424657	0.128096	0.102645	0.0625917	0.0887094	0.217735	0	0.0829997	0.0983836	0.194685	0	0.169779	0.0385768	0.043916	0.122683	0.109356	0.0902633	0.142478	0.184904	0.0264202	0.0139306	0.246863	0	0	0.0421637	0.0896333	0.0897622	0	0.0798293	0	0	0.134657	0.0144714
		TaVQ11-D	TraesCS3D02G193700	0.140803	0.0190694	0	0.0932433	0.042351	0	0	0	0	0.0422533	0.036457	0	0.0227107	0.0763178	0.0736124	0.100599	0.0212836	0	0.0127761	0	0.0229908	0.0595765	0.0733035	0.100082	0.0236087	0.0227474	0.0526373	0.132598	0.0976202	0.0207123	0	0.11631	0	0	0.153982	0.0568223	0	0	0.0198626	0	0	0.024011	0	0	0.027115	0
		TaVQ11		0.116603	0.0739161	0.156002	0.146823	0.220045	0.0752922	0.332792	0.100876	0.186121	0.10542	0.0840837	0	0.116266	0.496907	0.127919	0.234421	0.121167	0.0385757	0.220496	0	0.117858	0.0818207	0.207604	0.0333607	0.28395	0.0204414	0.0321844	0.170971	0.0689921	0.0526778	0.0830488	0.143191	0.0507412	0.0584206	0.238046	0.0189408	0.00796301	0.0140546	0.0903966	0.0552075	0.00714336	0.0346135	0	0	0.0817926	0.00482379
		TaVQ12-A	TraesCS3A02G273600	1.1375	0.368113	1.15162	0.320945	0.532552	0.778922	2.61081	1.48837	2.80068	2.62693	1.10608	1.85585	2.01899	1.70092	1.26218	4.94244	2.30614	2.04137	1.9725	1.02718	3.65376	1.61745	2.08596	3.26414	2.23417	2.48077	1.32189	3.04916	2.24475	2.09442	1.62268	2.45097	2.39563	2.41084	2.40677	2.16526	2.06085	1.95707	2.40826	1.90718	5.37301	2.77563	1.40481	2.24421	1.60985	1.72571
		TaVQ12-B	TraesCS3B02G307300	0.943796	0.48265	1.1622	0.0167353	0.241738	1.11824	1.93935	0.789108	2.53151	3.01948	0.944794	1.59281	1.72923	1.46973	0.642553	3.21113	1.55983	1.53695	1.35335	0.33988	2.52601	0.955113	1.57189	1.99069	2.07096	1.48649	0.964619	1.90204	2.22327	1.46967	1.76084	2.36297	1.51091	1.15886	1.23635	1.55979	1.96192	1.5026	2.14312	2.10648	4.71262	1.46952	1.50091	1.61943	1.125	2.36263
		TaVQ12-D	TraesCS3D02G272900	2.09119	1.2711	2.5585	0.523086	1.4413	2.18929	4.03028	2.74398	5.40887	5.01264	3.46496	2.65905	3.57954	3.23052	1.84921	7.78542	3.73125	4.54975	5.06597	1.72042	5.5226	2.3757	4.04934	3.6152	3.54018	3.09658	2.6232	4.88188	3.02611	3.66801	4.13646	5.5558	3.99593	4.26061	3.23024	4.73528	4.74756	3.93984	3.85174	4.37422	6.62656	5.8551	4.14798	5.02777	5.24804	4.22825
		TaVQ12		1.39083	0.707289	1.62411	0.286922	0.73853	1.36215	2.86015	1.67382	3.58035	3.55302	1.83861	2.0359	2.44259	2.13372	1.25131	5.313	2.53241	2.70935	2.79727	1.02916	3.90079	1.64942	2.56906	2.95668	2.6151	2.35461	1.63657	3.27769	2.49804	2.4107	2.50666	3.45658	2.63416	2.61011	2.29112	2.82011	2.92344	2.4665	2.80104	2.79596	5.57073	3.36675	2.35123	2.9638	2.66096	2.7722
		TaVQ13-A	TraesCS3A02G044200	0.140998	0.122178	0.537107	0.0298701	0.0491547	0	0	0.17306	0.170479	0	0.0460203	0	0.0553273	0.0148686	0.0132991	0.119359	0.0688145	0.0764428	0.118364	0	0.123415	0	0.0260228	0.0647603	0.0182988	0.0596337	0	0	0.035015	0.0320083	0	0.0292234	0.016243	0.141462	0.200008	0.0124583	0	0.056673	0.396067	0.0937985	0.0690949	0.169551	0.114748	0.0756702	0.303363	0.123702
		TaVQ13-D	TraesCS3D02G036600	0.259622	0.285664	1.34762	0.043131	0.035309	0.0655409	0.300718	0.404768	0.327151	0.209082	0.199939	0.103471	0.0790966	0	0.0848433	0.758764	0.123779	0.078079	0.176119	0.0092615	0.202412	0.0106555	0.157487	0.0554532	0.0142067	0.0799729	0.0300528	0.126677	0	0.0689813	0.0696935	0.0892132	0.0469928	0.418696	0.68256	0.16164	0.0138075	0	2.02457	0.897476	0.0243926	0.108464	0.147027	0.21876	0.737454	0.134759
		TaVQ13		0.20031	0.203921	0.942366	0.0365005	0.0422318	0.0327705	0.150359	0.288914	0.248815	0.104541	0.12298	0.0517355	0.0672119	0.00743432	0.0490712	0.439061	0.0962966	0.0772609	0.147242	0.00463075	0.162914	0.00532773	0.091755	0.0601068	0.0162527	0.0698033	0.0150264	0.0633387	0.0175075	0.0504948	0.0348468	0.0592183	0.0316179	0.280079	0.441284	0.0870491	0.00690377	0.0283365	1.21032	0.495637	0.0467438	0.139008	0.130887	0.147215	0.520408	0.129231
		TaVQ14-A	TraesCS3A02G313700	1.36282	0.850312	0.273195	0.456626	0.113768	0.242641	0.993846	0.593752	1.26285	0.505411	3.73171	0.200234	2.96394	4.61094	0.460381	1.44929	0.473245	2.90741	3.16073	0.142487	0.231264	0.119505	2.89684	0.0582339	0.359692	0.09076	0.253143	0.396936	0.0988321	0.11229	1.18444	0.193299	0.112852	0.424337	0.274746	0.261065	0.23667	0.153876	0.421499	0.625841	0.141854	0.276897	0.24442	0.350031	1.63235	0.143746
		TaVQ14-B	TraesCS3B02G158200	2.20253	0.87329	0.111105	0.411655	0.1751	0.10883	1.71121	1.15975	1.61313	0.983265	2.92403	0.0953015	3.31593	4.70969	0.725092	1.19873	0.3634	2.14109	2.89825	0.245892	0.730384	0.129462	2.47302	0.0778114	0.209624	0.0767387	0.141097	0.603849	0.189498	0.118672	1.58493	0.314245	0.166504	0.385835	0.404586	0.442832	0.312257	0.280948	0.479362	0.58961	0.142307	0.315474	0.379921	0.456137	1.20909	0.243365
		TaVQ14-D	TraesCS3D02G140600	1.98648	0.823073	0.383377	0.726455	0.123156	0.0549323	1.28944	0.938653	1.69628	0.331485	3.40291	0.0735458	3.61765	4.90863	0.578306	1.41739	0.104219	2.98238	3.02633	0.0291082	0.905619	0.0978823	2.90348	0.0814405	0.0986285	0.0642111	0.075436	0.298749	0.082829	0.0257763	1.75522	0.0948336	0.106503	0.428619	0.377633	0.25209	0.0965294	0.147659	0.665275	0.407409	0	0.220042	0.436935	0.370131	1.09093	0.031233
		TaVQ14		1.85061	0.848892	0.255892	0.531579	0.137341	0.135468	1.3315	0.897384	1.52409	0.60672	3.35288	0.123027	3.29918	4.74308	0.587926	1.35514	0.313621	2.67696	3.02844	0.139162	0.622422	0.115616	2.75778	0.0724953	0.222648	0.0772366	0.156558	0.433178	0.12372	0.0855796	1.5082	0.200793	0.12862	0.41293	0.352322	0.318662	0.215152	0.194161	0.522045	0.540953	0.0947201	0.270804	0.353759	0.3921	1.31079	0.139448
		TaVQ15-A	TraesCS3A02G334400	0.769401	0.429074	0.299299	0	0.587715	0.0290813	1.9847	1.89837	3.35258	2.12316	1.75807	0.926505	1.01626	0.190804	0.418651	1.07577	1.95111	1.85798	1.12089	0.172979	0.214007	0.476892	1.17939	0.141838	0.169159	0.184342	0.0316555	0.609532	0.412443	0.455564	1.0645	0.43982	0.113427	0.212621	0.468999	0.568637	1.28169	0.461453	0.954536	0.564426	0.276385	0.234769	0.455932	0.782435	0.589118	0.622489
		TaVQ15-B	TraesCS3B02G365300	0.254519	0.216507	0.118232	0	0.445752	0.119785	3.46493	2.05783	2.91154	2.89431	1.06893	0.835392	0.0829523	0.390333	0.253505	0.386268	0.440745	0.62669	0.565515	0.268859	0	0.0330388	0.735588	0.13117	0.0870807	0.105915	0	0.370416	0	0.283043	0.419344	0	0.302576	0.297282	0	0.0526953	0.549963	0.275331	0.418488	0.175274	0.0392327	0.111883	0	0.227415	0.252369	0.145513
		TaVQ15		0.51196	0.322791	0.208765	0	0.516733	0.0744332	2.72481	1.9781	3.13206	2.50873	1.4135	0.880949	0.549604	0.290568	0.336078	0.731017	1.19593	1.24233	0.843203	0.220919	0.107003	0.254966	0.957491	0.136504	0.12812	0.145129	0.0158277	0.489974	0.206222	0.369304	0.741922	0.21991	0.208002	0.254952	0.234499	0.310666	0.915826	0.368392	0.686512	0.36985	0.157809	0.173326	0.227966	0.504925	0.420743	0.384001
		TaVQ16-A	TraesCS3A02G482400	0	0	0	0	0	0	0.0678297	0	0	0	0	0	0	0	0	0	0	0	0	0	0	0	0	0	0	0	0	0	0	0	0	0	0	0	0	0	0	0	0	0	0	0	0	0	0	0
		TaVQ16-B	TraesCS3B02G528800	0	0	0	0	0	0	0	0	0	0	0	0	0	0	0	0	0	0	0	0	0	0	0	0	0	0	0	0	0	0	0	0	0	0	0	0	0	0	0	0	0	0	0	0	0	0
		TaVQ16-D	TraesCS3D02G477600	0	0	0	0	0	0.238723	0	0	0	0	0	0	0	0	0	0	0	0	0	0	0	0	0	0	0	0	0	0	0	0	0	0	0	0	0	0	0	0	0	0.056527	0	0	0	0	0	0
		TaVQ16		0	0	0	0	0	0.0795742	0.0226099	0	0	0	0	0	0	0	0	0	0	0	0	0	0	0	0	0	0	0	0	0	0	0	0	0	0	0	0	0	0	0	0	0.0188423	0	0	0	0	0	0
		TaVQ17-A	TraesCS5A02G010900	0.0266432	0.0648457	0.565226	1.70917	0.0665746	3.34732	0.239273	0.038466	0.130427	0.130345	0.0237391	0.170933	0	0	0	3.02555	0.604086	0.324228	0.276242	0	0.245758	0.039709	0.3469	0	0	0	0.0162589	0.0435066	0.615964	0.0385117	0.284489	1.44235	0.160633	0.233239	0	0.878821	0.239833	1.11218	0.19958	0.0883943	0.399511	0.782124	1.23947	1.72205	0.299452	1.63428
		TaVQ17-B1	TraesCS3B02G478300	0	0	0	0	0	0	0	0	0	0	0	0	0	0	0	0	0	0	0	0	0	0	0	0	0	0	0	0	0	0	0	0	0	0	0	0	0	0	0	0	0	0	0	0	0	0
		TaVQ17-B2	TraesCS5B02G008700	0	0.306049	1.17458	10.879	0.331837	2.44969	0.051493	0	0.087972	0	0	0	0	0	0.0749627	0.946641	0.231579	0.472578	0.423924	0	0.0428087	0.04112	0.302975	0.140381	0.203772	0	0	0.147889	0.254092	0	0.094305	0.390685	0.137783	0.390175	0	0.407611	0.3098	0.682255	0.0429787	0.352282	0.288723	0	0.493493	0.336134	0.756267	0.283368
		TaVQ17-D	TraesCS5D02G015700	0	0.132431	0.868974	5.88626	0.165134	6.50219	0.599102	0	0	0.0463987	0.03344	0	0	0.058342	0.0397663	5.34515	0.287672	0.212824	0.931139	0	0.362113	0	0.511616	0	0	0	0	0.0454297	0.104562	0.191326	0.259441	0.705689	0.334297	0.205761	0.0514687	0.293236	0	0.623927	0.0593387	0.324389	0	0	0.045	0	1.32371	0.157409
		TaVQ17		0.0066608	0.125831	0.652195	4.61861	0.140886	3.0748	0.222467	0.0096165	0.0545997	0.0441859	0.0142948	0.0427333	0	0.0145855	0.0286822	2.32934	0.280834	0.252408	0.407826	0	0.16267	0.0202072	0.290373	0.0350953	0.050943	0	0.00406473	0.0592064	0.243655	0.0574595	0.159559	0.63468	0.158178	0.207294	0.0128672	0.394917	0.137408	0.604589	0.0754744	0.191266	0.172058	0.195531	0.44449	0.514546	0.594857	0.518765
		TaVQ18-B	TraesCS3B02G197900	0	0	0.0711717	0.129141	0	0	0	0	0.04304	0.198497	0.0721803	0.205897	0	0	0.0375753	0.0368957	0.0719287	0.0903747	0.0757223	0.0270123	0.191641	0.230059	0.124229	0	0	0	0	0	0	0	0.104247	0.0324261	0	0.153485	0	0	0	0.037721	0	0.299421	0	0	0	0.104421	0.602683	0.331927
		TaVQ18-D	TraesCS3D02G174600	0	0	0	0	0	0	0	0	0	1.98243e-06	0	0	0	0	0	0	0.0334403	0	0	0	0	0	0	0	0	0	0	0	0	0	0	0	0	0	0	0.0269496	0.0787893	0	0	0	0	0	0	0	0	0
		TaVQ18		0	0	0.0355859	0.0645705	0	0	0	0	0.02152	0.0992493	0.0360902	0.102948	0	0	0.0187877	0.0184478	0.0526845	0.0451873	0.0378612	0.0135061	0.0958207	0.11503	0.0621145	0	0	0	0	0	0	0	0.0521237	0.016213	0	0.0767423	0	0.0134748	0.0393947	0.0188605	0	0.149711	0	0	0	0.0522105	0.301342	0.165964
		TaVQ19-A	TraesCS4A02G290800	0.0773839	0.0840772	1.01745	0.150048	0.20734	3.65554	2.17157	0.612493	0.408515	3.25086	0.333308	0.271632	0	0.042892	0.245078	10.946	4.16185	0.283936	0.909932	0.0724233	0.663691	0.187226	0.434605	0.930191	0.482865	0.597843	0.486427	0.767073	0.195302	0.334492	0.516959	1.28463	1.23991	0.392428	0.0762607	1.54838	1.21785	2.27348	0.151304	0.888924	1.47008	1.12966	0.392034	1.13646	0.840364	1.60338
		TaVQ19-B	TraesCS4B02G023200	0.0792187	0.180915	1.32918	0.373584	0.130799	2.45698	1.28138	0.152203	1.26575	2.502	0	0.924319	0	0.061157	0.0540573	10.7821	4.59014	0.269794	0.683923	0	0.706423	0.394967	0.39112	1.04528	0.391291	0.671655	0.68511	1.09428	0.165211	0	0.819347	0.757655	0.680698	0.464603	0.0223981	1.40189	1.89024	2.06294	0	0.979815	0.922076	0.466559	0.846553	1.64159	0.168177	1.08132
		TaVQ19-D	TraesCS4D02G021000	0.398711	0.29205	3.13663	0.449472	0.233003	6.46547	4.86003	1.88794	1.88513	9.93924	0.485001	1.40434	0.141927	0.0496423	0.688942	30.5234	12.3742	1.20195	2.62009	0.438466	2.38383	1.0896	1.00463	3.54128	1.16165	1.78391	2.33877	1.26998	1.67359	0.673002	1.74915	4.75734	4.61013	1.43827	0.413078	6.50003	4.81434	10.5924	0.331765	2.34954	6.09134	2.06897	3.00737	6.64086	1.57477	4.38965
		TaVQ19		0.185104	0.185681	1.82775	0.324368	0.190381	4.19267	2.771	0.884212	1.18647	5.2307	0.27277	0.866764	0.0473089	0.0512304	0.329359	17.4172	7.04207	0.585228	1.40465	0.170296	1.25132	0.557263	0.61012	1.83892	0.678602	1.0178	1.1701	1.04378	0.678034	0.335831	1.02849	2.26654	2.17691	0.765101	0.170579	3.1501	2.64081	4.97627	0.161023	1.40609	2.82783	1.22173	1.41532	3.13964	0.861103	2.35812
		TaVQ20-A1	TraesCS4A02G411100	0	0	0	0	0	0	0	0	0	0	0	0	0	0	0	0	0	0	0	0	0	0	0	0	0	0	0	0	0	0	0	0	0	0	0	0	0	0	0	0	0	0	0.156642	0	0.054067	0
		TaVQ20-A2	TraesCS4A02G411200	0	0	0	0	0	0	0	0	0	0	0	0	0	0	0	0	0	0	0	0	0	0	0	0	0	0	0	0	0	0	0	0	0	0	0	0	0	0	0	0.0307582	0	0	0.0275541	0	0	0
		TaVQ20-B	TraesCS4B02G311200	0	0	0	0	0	0	0	0	0	0	0	0	0	0	0	0	0	0	0	0	0	0	0	0	0	0	0	0	0	0	0	0	0	0	0	0	0	0	0	0	0	0	0	0	0	0
		TaVQ20		0	0	0	0	0	0	0	0	0	0	0	0	0	0	0	0	0	0	0	0	0	0	0	0	0	0	0	0	0	0	0	0	0	0	0	0	0	0	0	0.0102527	0	0	0.0613988	0	0.0180223	0
		TaVQ21-A	TraesCS4A02G225300	0	0	0.0238459	0	0	0	0	0	0	0	0	0	0	0	0	0	0	0	0	0	0	0	0	0	0	0	0	0	0	0	0	0	0	0	0	0	0	0	0	0	0	0	0	0	0	0
		TaVQ21-B	TraesCS4B02G090900	0	0	0	0	0	0	0	0	0	0	0	0	0	0	0	0	0	0	0	0	0	0	0	0	0	0	0	0	0	0	0	0	0	0	0	0	0	0	0	0	0	0	0	0	0	0
		TaVQ21-D	TraesCS4D02G088000	0	0	0.0238459	0	0.106295	0	0.0529847	0.101201	0.113018	0	0	0	0	0	0	0.0484003	0	0.05816	0	0	0	0	0	0	0	0	0	0	0	0	0	0	0	0	0	0	0	0	0	0	0	0	0	0	0.058628	0
		TaVQ21		0	0	0.0158973	0	0.0354318	0	0.0176616	0.0337336	0.0376726	0	0	0	0	0	0	0.0161334	0	0.0193867	0	0	0	0	0	0	0	0	0	0	0	0	0	0	0	0	0	0	0	0	0	0	0	0	0	0	0.0195427	0
		TaVQ22-A	TraesCS4A02G009300	0	0	0	0	0	0	0	0	0	0.103113	0	0	0	0	0	0	0	0	0	0	0.291735	0.177877	0	0.0534177	0.697553	0	0.2203	0.0490447	0.328782	0.0514493	0	0.36739	1.28615	0	0	0.157882	0	0.170963	0	0	0	0.136013	0.252827	0.221995	0	0.135015
		TaVQ22-B	TraesCS4B02G295300	0	0	0	0	0	0.0369423	0.144086	0.0203779	0.230984	1.85614	0	0	0.0398063	0.0425582	1.71422	0.0431087	0.0867017	0.0353687	0	0.175421	2.53977	0.933556	0	0.883003	6.41097	0.476259	1.72517	0.641279	4.12243	2.81645	0	7.09601	7.81229	0.553398	0.385951	0.672323	0.347484	1.25078	0.156115	0.346068	1.89321	1.7257	0.658293	1.69786	0	0.39509
		TaVQ22-D	TraesCS4D02G294200	0	0	0.0331431	0	0	0	0	0	0.212037	1.02181	0	0	0	0	0.214295	0.235337	0.070194	0	0	0.0252363	1.9619	0.324506	0.0268448	0.201847	2.89539	0.0605537	0.192412	0.438204	2.11666	0.42045	0	4.45174	6.90741	0.278488	0.0248255	0.212906	0.0392393	2.10751	0.0308463	0.362423	1.13972	0.829345	1.31053	1.11522	0.127104	0.17429
		TaVQ22		0	0	0.0110477	0	0	0.0123141	0.0480288	0.00679262	0.147674	0.993686	0	0	0.0132688	0.0141861	0.642839	0.0928151	0.0522986	0.0117896	0	0.0668859	1.5978	0.478646	0.00894826	0.379423	3.33464	0.178938	0.712629	0.376176	2.18929	1.09612	0	3.97171	5.33528	0.277295	0.136926	0.347704	0.128908	1.17642	0.0623204	0.236164	1.01098	0.897019	0.740549	1.01169	0.042368	0.234798
		TaVQ23-A	TraesCS4A02G127100	0.666457	0.183017	0.300533	0.0797767	0.0845137	0.0949005	3.2543	1.67474	1.54702	0.686873	1.93395	0.0914972	1.66016	3.40959	0.713616	0.251657	0.0659352	1.31609	1.7696	0.0364997	0.296685	0.0919588	1.755	0.063742	0.205781	0.0654047	0.0393084	0.16336	0.178294	0.046108	1.38385	0.178492	0.0158653	0.304693	0.632265	0	0	0.036961	0.752645	0.0623032	0.0632175	0.124571	0.0346358	0	0.869128	0
		TaVQ23-B	TraesCS4B02G177800	0.0292836	0.111599	0.060898	0	0	0	0.95322	0.565891	0.89418	0.456039	0.577668	0	0.573034	1.44835	0.294676	0.0311105	0	0.262343	0.28138	0	0.0316138	0.081559	0.52483	0	0	0	0	0	0	0	0.148505	0	0	0.235979	0.244708	0	0	0	0.223782	0.0333159	0	0	0	0	0	0
		TaVQ23-D	TraesCS4D02G179400	1.12023	0.513894	0.521566	0	0.226116	0.209938	2.93769	1.91087	2.28723	0.94674	1.26688	0.0868957	1.92234	3.79537	0.728069	0.380951	0.123339	1.02205	2.0061	0.0928423	0.573641	0.0271863	1.64247	0.162426	0.121752	0.11447	0.153131	1.62814	0.171495	0.269687	0.630077	0.2447	0.256826	0.568699	0.710702	0.0457617	0.0683451	0.095411	0.447735	0.449915	0	0	0	0.0874497	0.395317	0
		TaVQ23		0.605322	0.269503	0.294332	0.0265922	0.103543	0.101613	2.38174	1.38383	1.57614	0.69655	1.2595	0.0594643	1.38518	2.88444	0.578787	0.221239	0.0630913	0.866828	1.35236	0.043114	0.300647	0.0669014	1.30743	0.0753893	0.109178	0.0599582	0.0641465	0.597168	0.116596	0.105265	0.72081	0.141064	0.0908971	0.369791	0.529225	0.0152539	0.0227817	0.044124	0.474721	0.181845	0.0210725	0.0415236	0.0115453	0.0291499	0.421482	0
		TaVQ24-A	TraesCS4A02G411300	0	0	0.0246317	0	0	0	0	0	0	0	0	0	0	0	0	0	0	0	0	0	0	0	0	0	0	0	0	0	0	0	0	0	0	0	0	0	0	0	0	0	0	0	0	0	0	0
		TaVQ24-B1	TraesCS4B02G311300	0	0	0	0	0	0	0	0	0	0	0	0	0	0	0	0.0203424	0	0	0	0	0	0	0	0	0	0	0	0	0	0	0	0	0	0	0	0	0	0	0	0	0	0	0	0	0	0
		TaVQ24-B2	TraesCS4B02G311400	0	0	0	0	0	0	0	0	0	0	0	0	0	0	0	0.0203424	0	0	0	0	0	0	0	0	0	0	0	0	0	0	0	0	0	0	0	0	0	0	0	0	0	0	0	0	0	0
		TaVQ24-D	TraesCS4D02G309100	0	0	0	0	0	0	0	0	0	0	0	0	0	0	0	0	0	0	0	0	0	0	0	0	0	0	0	0	0	0	0	0	0	0	0	0	0	0	0	0	0	0	0	0	0.047213	0
		TaVQ24		0	0	0.00615793	0	0	0	0	0	0	0	0	0	0	0	0	0.0101712	0	0	0	0	0	0	0	0	0	0	0	0	0	0	0	0	0	0	0	0	0	0	0	0	0	0	0	0	0.0118032	0
		TaVQ25-A	TraesCS4A02G369400	0	0	0.0304306	0	0	0	0	0	0	0	0	0	0	0	0	0	0	0	0	0	0	0	0	0	0	0	0	0	0	0	0	0	0	0	0	0	0	0	0	0	0	0	0	0	0	0
		TaVQ25-B	TraesCS5B02G503300	0	0	0	0	0	0	0	0	0	0	0	0	0	0	0	0	0	0	0	0	0	0	0	0	0	0	0	0	0	0	0	0	0	0	0	0	0	0	0	0	0	0	0	0	0	0
		TaVQ25		0	0	0.0152153	0	0	0	0	0	0	0	0	0	0	0	0	0	0	0	0	0	0	0	0	0	0	0	0	0	0	0	0	0	0	0	0	0	0	0	0	0	0	0	0	0	0	0
		TaVQ26-A	TraesCS4A02G126400	0.101276	0.0141345	0.140774	0.0143285	0.0187517	0.0119877	13.2528	4.63541	6.53869	18.5708	0.195082	0.0916169	0.0319167	0.402454	1.76227	15.7383	3.91981	0.557545	0.929718	0.204336	3.96844	2.20878	0.784469	0.230967	4.32392	0.203376	0.73526	2.77045	8.66334	1.56295	2.72221	9.96637	12.4429	2.62962	1.76945	10.6642	16.0951	20.1123	3.50251	6.70645	3.47056	0.697181	26.0679	32.1837	2.56145	13.9044
		TaVQ26-B	TraesCS4B02G178500	0	0	0.143197	0.059963	0.066096	0.720855	7.15305	3.30982	4.98413	11.3438	0.352037	0.103214	0.0699828	0.236736	0.681596	14.2829	3.21774	0.916249	0.965675	0.329211	1.53126	1.3339	0.799725	0.251922	1.91661	0.247877	0.479238	2.39142	3.98295	1.25015	3.16192	5.30408	8.23079	4.41051	0.570757	8.2707	8.13906	12.1468	2.34354	12.3141	1.3394	0.39554	29.8657	27.3621	3.74805	12.7701
		TaVQ26-D	TraesCS4D02G180100	0.023377	0	0.268295	0	0.0250167	0.0172201	7.5918	3.24466	4.50671	12.319	0.36713	0.455822	0.0398235	0.7004	1.59423	15.6896	3.88001	0.840399	0.799415	0.548557	3.86227	3.61673	1.09991	0.147096	4.16105	0.220967	0.542153	3.84949	9.37688	2.47722	2.82061	12.2351	18.5204	3.99952	0.772437	12.3251	13.4996	16.2328	2.39636	9.71693	3.13449	1.1468	27.4229	29.8263	2.05172	10.5742
		TaVQ26		0.0415509	0.0047115	0.184088	0.0247638	0.0366215	0.250021	9.33256	3.72996	5.34318	14.0779	0.30475	0.216884	0.047241	0.44653	1.34603	15.237	3.67252	0.771398	0.898269	0.360701	3.12066	2.38647	0.894701	0.209995	3.46719	0.224073	0.58555	3.00378	7.34106	1.76344	2.90158	9.16851	13.0647	3.67989	1.03755	10.42	12.5779	16.164	2.74747	9.57917	2.64815	0.746508	27.7855	29.7907	2.78707	12.4162
		TaVQ27-A	TraesCS5A02G027100	0.627304	0.287456	0.657368	0.230207	0.29913	0.362487	1.41156	0.582807	1.43456	1.5455	0.348863	0.0907709	0.2732	0.153839	0.204049	1.73446	0.836173	0.996181	1.00484	0.111513	0.720994	0.455035	0.717065	0.273679	0.305032	0.182291	0.086122	0.940068	0.909655	0.468046	1.09519	1.74004	1.01618	1.26289	0.462478	1.17508	0.683986	1.30382	0.51077	1.22363	0.23982	0.2063	1.03461	1.06513	1.54168	0.982322
		TaVQ27-B	TraesCS5B02G026300	0.434887	0.106523	0.550345	0.0700353	0.228756	0.168692	0.698014	0.28065	1.01622	1.15183	0.102779	0.072181	0.0997921	0.216281	0.315467	1.72973	0.502046	0.418309	1.01658	0.200561	0.73045	0.591856	0.521051	0.0905463	0.576755	0.150878	0.162262	0.400698	1.03497	0.46423	0.805985	1.75248	0.966106	1.49381	0.598615	0.73956	0.297051	0.771251	0.737829	2.0698	0.250553	0.253703	0.83793	1.00014	1.80048	0.501543
		TaVQ27-D	TraesCS5D02G034800	0.586254	0.205286	0.755291	0.0695558	0.360036	0.586872	1.01697	0.369428	1.4639	1.89124	0.354036	0.138919	0.173758	0.377273	0.447704	1.86149	0.844645	0.903197	1.28764	0.247585	0.958245	1.22623	0.962426	0.151113	0.608944	0.267211	0.238122	0.610221	1.81283	0.900392	0.993721	2.68298	2.36315	1.83534	1.17564	1.41853	0.85287	1.75268	0.663206	1.65892	0.431358	0.535538	1.57412	0.950708	1.91045	0.977396
		TaVQ27		0.549482	0.199755	0.654335	0.123266	0.295974	0.372684	1.04218	0.410962	1.30489	1.52952	0.26856	0.100624	0.18225	0.249131	0.322407	1.77523	0.727622	0.772563	1.10302	0.186553	0.803229	0.757708	0.733514	0.171779	0.49691	0.200127	0.162169	0.650329	1.25249	0.610889	0.964966	2.0585	1.44848	1.53068	0.745579	1.11106	0.611302	1.27592	0.637268	1.65079	0.307244	0.331847	1.14889	1.00533	1.75087	0.82042
		TaVQ28-A	TraesCS5A02G427000	0	0.037142	0.31283	0.21739	0.0509703	0.290408	0.301784	0	0.0830973	0.24123	0	0	0	0	0.0336113	1.70266	0.346634	0	0.169706	0.0942033	0	0.110845	0.262516	0.10768	0.126564	0.08801	0.211963	0.334644	0.433538	0.0405127	0.357382	0.163152	0.133026	0.280107	0	0.195594	0.136641	0.108791	0	0	0.0404607	0.0470607	0.122292	0.904798	0.103956	0.0427083
		TaVQ28-B	TraesCS5B02G428900	0.0183966	0.0290598	0.193772	0.0667129	0.0650066	0.0917061	0.118837	0.0996217	0.168505	0.172504	0.0479663	0	0	0	0.0125849	2.75581	0.788348	0.10085	0.197693	0.0843201	0	0.0550763	0.253917	0.137403	0.237897	0.136376	0.0944933	1.02993	0.0496973	0.108875	0.234865	0.057174	0.099702	0.049139	0	0.0741001	0.103377	0.119172	0.043364	0	0	0.056169	0.0730518	0.234633	0.282132	0.158204
		TaVQ28-D	TraesCS5D02G434900	0.0182506	0	0.13948	0.0723686	0	0.467738	0.0589313	0.0658963	0.0599329	0.0904209	0	0.179494	0	0	0	2.08686	0.772152	0.0141113	0.0378698	0.0120697	0.029832	0.0604505	0.0125052	0.0405453	0.194036	0.0287848	0.0543138	0.0586104	0.161368	0.213249	0.168956	0	0.259619	0	0	0.135878	0.151023	0.222103	0	0.0170271	0.0454973	0.0897928	0.1274	0.389857	0.103425	0.165971
		TaVQ28		0.0122157	0.0220673	0.215361	0.118824	0.038659	0.283284	0.159851	0.0551727	0.103845	0.168051	0.0159888	0.0598313	0	0	0.0153987	2.18178	0.635712	0.0383206	0.13509	0.0635311	0.009944	0.0754572	0.176313	0.0952094	0.186166	0.0843903	0.120257	0.474396	0.214868	0.120879	0.253734	0.0734421	0.164116	0.109749	0	0.13519	0.130347	0.150022	0.0144547	0.00567569	0.0286527	0.0643408	0.107581	0.509763	0.163171	0.122294
		TaVQ29-A	TraesCS5A02G140900	0.0680263	0.0821043	0.146906	0.0816213	0.0217548	0	0.133089	0.171667	0.680293	0.237925	0.0884503	0.529339	0.0920727	0.17074	0.298933	2.34192	0.608246	0.434487	0.843326	0.841721	1.14758	0.510436	0.616407	1.0315	0.778191	0.834513	0.811036	1.67916	0.96411	0.348312	1.29913	1.21226	0.400786	2.68446	1.18842	0.443354	0.615718	0.557467	4.44726	3.22153	0.550635	0.534576	0.799614	0.10619	1.96359	0.171931
		TaVQ29-B	TraesCS5B02G139200	0.124949	0.0161926	0.12908	0	0.16362	0.0875012	0.160255	0.0183158	0.287085	0.111979	0.218287	0.251777	0.0185338	0.0584763	0.127588	3.00092	0.711702	0.546098	0.445732	0.679299	0.429477	0.382974	0.310393	0.715755	0.661947	0.5674	0.64065	0.721483	0.686932	0.281765	0.543692	0.250147	0.26188	1.76991	0.819901	0.375616	0.466021	0.395782	1.66456	1.30563	0.634071	0.304322	0.351196	0.226649	1.17064	0.210415
		TaVQ29-D	TraesCS5D02G151600	0.149315	0.0518578	0.0491423	0	0.0679437	0	0.0280394	0.0579454	0.29232	0.10212	0.139836	0.325876	0.104735	0.0259663	0.151089	0.681874	0.0835377	0.357119	0.217069	0.218277	0	0.151598	0.230894	0.105811	0.349952	0.129799	0.364221	0.687477	0.317431	0.169179	0.223543	0.156156	0.0915335	1.08933	0.49863	0.102139	0.122809	0.0334183	1.70328	1.34258	0.0308652	0.171219	0.0646053	0.217074	0.689001	0.0588103
		TaVQ29		0.114097	0.0500516	0.108376	0.0272071	0.0844395	0.0291671	0.107128	0.0826427	0.4199	0.150675	0.148858	0.368997	0.0717805	0.0850608	0.192537	2.00824	0.467829	0.445901	0.502042	0.579766	0.525685	0.348336	0.385898	0.617688	0.596697	0.51057	0.605302	1.02937	0.656158	0.266418	0.68879	0.539522	0.2514	1.8479	0.83565	0.307037	0.401516	0.328889	2.60504	1.95658	0.40519	0.336706	0.405138	0.183304	1.27441	0.147052
		TaVQ30-A	TraesCS5A02G189700	0.98109	0.67807	0.982545	0.731631	0.621562	0.465842	1.76694	0.488509	1.30682	1.1951	0.958478	0.213695	0.993671	1.16164	0.46932	1.58671	0.710079	1.3863	2.15985	0.232384	1.18021	0.68019	1.72896	0.254513	0.594976	0.334341	0.380581	1.051	0.877245	0.703812	2.16736	2.44576	1.20586	1.50709	1.90655	2.21018	1.53515	1.77346	2.65969	2.44531	0.592624	0.61808	1.88214	2.00055	2.10462	1.51438
		TaVQ30-B	TraesCS5B02G193500	1.57666	0.840232	0.681713	0.541047	0.307883	0.367458	2.07467	0.602005	1.8582	1.52779	1.56892	0.237466	1.14775	1.25845	0.611285	1.55847	0.687586	1.56934	3.0766	0.337656	1.11588	1.1672	2.22473	0.161985	0.739645	0.491828	0.280175	1.37218	1.71621	0.934393	2.37373	3.20479	1.87407	2.92373	3.77282	1.79505	1.37249	1.16679	4.72457	3.83086	0.455791	0.585879	2.47957	1.67384	4.8665	1.33861
		TaVQ30-D	TraesCS5D02G201200	1.56127	0.536527	0.761226	0.474281	0.455798	0.535109	1.95281	0.6355	1.66844	1.67815	1.30861	0.293356	1.47263	1.64772	0.703442	2.37724	0.618976	1.43483	3.02456	0.245139	0.974123	0.755347	2.18247	0.188365	0.668714	0.328568	0.320214	1.97598	1.22181	0.822249	2.13359	2.96346	1.29901	2.62565	4.05733	2.26734	1.24231	1.53941	4.4728	4.24439	0.730473	0.898677	2.66579	2.01871	4.04339	1.36529
		TaVQ30		1.373	0.684943	0.808495	0.58232	0.461748	0.456136	1.93147	0.575338	1.61115	1.46701	1.27867	0.248172	1.20468	1.35594	0.594682	1.84081	0.672214	1.46349	2.75367	0.271726	1.09007	0.86758	2.04539	0.201621	0.667778	0.384912	0.32699	1.46639	1.27175	0.820151	2.22489	2.87134	1.45965	2.35216	3.24557	2.09086	1.38332	1.49322	3.95235	3.50685	0.592963	0.700879	2.3425	1.8977	3.67151	1.4061
		TaVQ31-A1	TraesCS6A02G300700	0	0.0640209	0.0951933	0	0	0	0.222833	0.216606	0.161296	0.162285	0.0285576	0	0	0	0	0.154671	0.0222739	0.0804082	0.0576797	0.0361277	0.2571	0	0.0432724	0.0954847	0.107243	0.0220934	0.0427343	0.124275	0.184418	0.0252293	0.177528	0.731686	0.164578	0.850064	0.584973	0.899049	0.378102	0.508043	0.743977	0.828764	0.288736	0.225962	1.39857	1.34118	0.694223	0.869759
		TaVQ31-A2	TraesCS6A02G301100	0	0	0.0411928	0	0.071041	0.357893	0.150691	0.307731	0.257102	0.401989	0	0	0	0	0.0368317	0.498011	0.162177	0.0433785	0.0223996	0.0643645	0.474073	0.0810561	0	0.0911036	0	0.105025	0.651151	0.215088	0.153312	0.590308	0.134382	1.22099	0.910953	0.804274	0.687471	1.28211	0.653924	0.531586	1.71657	0.77753	0.271328	0.357153	0.659075	0.883724	0.266726	0.480708
		TaVQ31-B	TraesCS6B02G330400	0	0.0931689	0.337364	0.156981	0.202844	0.954884	0.312364	0.988542	0.72484	0.290682	0.02498	0	0	0	0.0781706	8.2249	0.56138	0.21559	0.127263	0.0637692	0.616167	0.062663	0.298084	0.0424157	0.024763	0.114216	0.149136	0.109959	0.13613	0.14174	0.386763	0.192026	0.0413234	0.70616	0.391195	0.488238	0.0244115	0.25511	0.338545	1.38204	0.252369	0.196583	0.217077	0.53217	0.264094	0.237204
		TaVQ31-D	TraesCS6D02G280600	0	0	0.48571	0	0.0780273	0.058863	0.0366323	0.302779	0.36457	0.256512	0	0.0931288	0	0.0299011	0.175219	0.470803	0.182921	0.0473118	0.0343563	0.0991076	0.324861	0.0327255	0.0248608	0	0	0.058662	0	0	0.0231795	0.231483	0.073596	0.0874973	0	0.290843	0.306476	0.209741	0.108256	0.152106	0.0794877	0.490259	0.099434	0.296902	0.222547	0.17245	0.209768	0.0674207
		TaVQ31		0	0.0392974	0.239865	0.0392453	0.087978	0.34291	0.18063	0.453914	0.376952	0.277867	0.0133844	0.0232822	0	0.00747528	0.0725553	2.3371	0.232188	0.0966722	0.0604246	0.0658422	0.41805	0.0441111	0.0915543	0.057251	0.0330015	0.0749991	0.210755	0.112331	0.12426	0.24719	0.193068	0.55805	0.279214	0.662835	0.492529	0.719784	0.291173	0.361711	0.719644	0.869649	0.227967	0.26915	0.624318	0.732381	0.358703	0.413773
		TaVQ32-A	TraesCS6A02G156200	1.01774	0.510496	4.74392	0.170669	0.267796	1.73431	2.71771	0.91745	1.41046	3.94665	0.662402	0.250434	0.061587	0.236938	0.275533	22.9822	7.03846	2.7701	4.40743	0.194913	2.91082	1.29595	2.2825	0.321385	0.570992	0.195137	0.340317	1.86154	2.83108	1.35301	5.76886	9.74137	5.75941	11.245	1.28876	6.52755	2.55106	6.14631	1.01531	19.2057	2.6027	0.897883	6.8436	7.40216	19.3342	5.42669
		TaVQ32-B	TraesCS6B02G184400	2.2238	0.478759	3.80139	0.122311	0.700331	1.83823	4.46204	1.16938	2.46413	5.2927	0.861317	0.85924	0.170212	0.202689	0.486906	28.787	16.5344	2.3166	3.75368	0.360227	3.73163	3.50272	2.45438	0.65231	0.624053	0.335306	0.347234	2.83135	5.0941	2.86252	5.11885	13.6647	10.2075	9.72941	1.08021	10.3024	6.11183	13.1336	0.587773	16.8009	5.47201	2.35592	14.5765	15.4409	11.382	11.2578
		TaVQ32-D	TraesCS6D02G146200	0.888936	0.286234	1.59123	0.0860083	0.254679	2.72507	5.53832	2.01685	2.90981	5.04503	0.897998	0.853585	0.196115	0.434722	1.0468	17.6268	7.98686	2.81988	3.87198	0.550465	3.38257	3.41221	2.22381	0.87003	1.06902	0.685354	0.308919	2.49901	3.83315	2.86331	5.05683	9.19871	11.1758	6.09786	1.29448	10.0835	6.30973	10.4367	1.48057	11.0965	5.57107	1.16741	9.72416	12.7755	5.91902	8.59225
		TaVQ32		1.37682	0.425163	3.37885	0.126329	0.407602	2.09921	4.23936	1.36789	2.26147	4.76146	0.807239	0.65442	0.142638	0.29145	0.603079	23.132	10.5199	2.63552	4.01103	0.368535	3.34168	2.73696	2.32023	0.614575	0.754689	0.405266	0.332157	2.3973	3.91944	2.35961	5.31485	10.8683	9.04757	9.02409	1.22115	8.97113	4.99087	9.90553	1.02789	15.701	4.54859	1.47374	10.3814	11.8729	12.2117	8.42559
		TaVQ33-B	TraesCS6B02G304300	0	0	0	0	0	0	0.03778	0	0	0.0376697	0	0	0	0	0.03102	0	0	0	0	0	0.0414027	0	0	0.184307	0.383548	0	0.147366	0.0420987	0.102901	0.222898	0	0.155256	0.221328	0	0	0.028738	0	0	0	0	0	0.130308	0.183255	0	0	0
		TaVQ33-D	TraesCS6D02G257100	0	0	0	0	0	0.0917143	0	0	0	0.0484987	0	0	0	0	0	0.0457047	0	0	0	0	0.221767	0.219259	0	0.0629543	0	0.0440867	0.097706	0	0.289737	0.0989777	0	0	0.44084	0	0	0	0.38093	0.172185	0	0	0.30295	0.142461	0	0.331473	0.0634293	0
		TaVQ33		0	0	0	0	0	0.0458572	0.01889	0	0	0.0430842	0	0	0	0	0.01551	0.0228523	0	0	0	0	0.131585	0.10963	0	0.12363	0.191774	0.0220433	0.122536	0.0210493	0.196319	0.160938	0	0.077628	0.331084	0	0	0.014369	0.190465	0.0860923	0	0	0.151475	0.136384	0.0916277	0.165736	0.0317147	0
		TaVQ34-A	TraesCS7A02G151600	0	0	0	0.0530393	0	0	0.239498	0	0	0.11766	0	0	0	0	0	0	0	0	0.13841	0	0	0	0	0.0778647	0	0	0	0	0	0	0	0	0	0	0	0	0	0	0	0.065361	0	0	0	0	0.077436	0
		TaVQ34-D	TraesCS7D02G153400	0	0	0	0	0	0	0.068823	0	0	0.726613	0	0	0	0	0.0507613	0.062688	0	0	0.106734	0	0.0570407	0	0	0	0	0	0	0	0.19985	0	0	0	0	0	0.046823	0	0	0	0	0	0	0	0	0	0	0
		TaVQ34		0	0	0	0.0265197	0	0	0.154161	0	0	0.422137	0	0	0	0	0.0253807	0.031344	0	0	0.122572	0	0.0285203	0	0	0.0389323	0	0	0	0	0.0999248	0	0	0	0	0	0.0234115	0	0	0	0	0.0326805	0	0	0	0	0.038718	0
		TaVQ35-A	TraesCS7A02G478700	1.07152	0.317243	1.48644	0.0610099	0.118642	0.491723	3.8316	1.61797	6.00905	7.29036	0.147446	0.222655	0.202109	0.0266403	0.72994	7.77897	1.91931	0.508606	0.879786	0.508574	3.08418	0.791345	0.724236	0.901589	1.66746	1.7445	0.519855	3.05715	1.28425	0.349326	1.11794	1.5835	1.60735	4.61534	3.40503	2.95556	1.84424	3.92757	4.65426	6.86571	1.37653	0.19503	3.93421	5.19774	2.28772	2.69892
		TaVQ35-B	TraesCS7B02G381400	0.269362	0.0133324	0.719421	0	0.0540072	0.544306	4.49237	1.86469	7.00137	8.88254	0.379165	0.976028	0.127703	0.172982	0.739917	10.605	3.35649	1.96532	1.97593	0.467254	4.18463	1.59703	1.43132	1.69134	2.45352	2.07404	1.0826	3.76499	2.06172	0.866064	3.55384	2.03474	2.43993	5.51026	4.05729	4.10161	2.42424	4.03093	6.25985	11.1117	2.04894	0.703085	4.59934	3.52386	3.91512	2.09626
		TaVQ35-D	TraesCS7D02G466100	1.71987	0.818742	2.39583	0.0452377	0.38601	0.226554	4.07007	2.33782	7.0139	5.29386	0.468869	0.0482056	0.275232	0.189243	0.413484	17.1491	2.77059	2.07105	3.2354	0.360412	3.35258	0.59053	2.6339	0.676216	0.840118	1.13706	0.438457	3.86509	1.28886	0.226844	5.60487	0.970985	1.78309	4.19602	5.86015	1.41102	0.852485	2.20697	7.90523	9.09481	1.5848	0.22104	3.10688	3.92753	5.05144	1.49474
		TaVQ35		1.02025	0.383106	1.5339	0.0354158	0.18622	0.420861	4.13135	1.94016	6.67477	7.15559	0.331827	0.41563	0.201682	0.129622	0.62778	11.8444	2.68213	1.51499	2.03037	0.445413	3.54046	0.99297	1.59649	1.08971	1.6537	1.65187	0.680304	3.56241	1.54494	0.480745	3.42555	1.52974	1.94346	4.77387	4.44082	2.82273	1.70699	3.38849	6.27311	9.02407	1.67009	0.373052	3.88014	4.21638	3.75143	2.09664
		TaVQ36-A	TraesCS7A02G375900	0	0	0	0	0	0	0	0.0284428	0.0319092	0.0205726	0	0	0	0	0	0.0855937	0	0	0	0	0	0	0	0	0	0	0.0454723	0	0	0	0	0	0	0	0	0	0	0	0	0	0.0285822	0	0	0.125196	0.034135	0
		TaVQ36-B	TraesCS7B02G277500	0	0	0	0	0	0	0.0183965	0.0346617	0.0135659	0.131851	0	0.0471664	0	0	0.016854	0.953097	0.236319	0	0	0.0122672	0	0.077897	0.0297989	0	0.0336561	0	0.0137485	0	0	0	0.17823	0	0.072299	0.106772	0	0	0.0349289	0.038131	0	0.0178992	0.0844355	0.0220632	0.16337	0	0.34255	0.098682
		TaVQ36-D	TraesCS7D02G372400	0	0	0.0472804	0.011769	0	0	0.0293062	0	0	0.0228883	0.039978	0.0376429	0	0	0	0.731396	0.197694	0.011785	0	0	0	0	0.0309119	0	0.0143867	0	0.0106497	0	0	0.012555	0.081991	0.0264786	0.0130162	0.0271929	0	0	0	0.0395185	0	0.00845123	0	0.0348153	0.0166337	0.0616103	0.31094	0.0268725
		TaVQ36		0	0	0.0157601	0.003923	0	0	0.0159009	0.0210348	0.0151584	0.0584372	0.013326	0.0282698	0	0	0.005618	0.590029	0.144671	0.00392834	0	0.00408907	0	0.0259657	0.020237	0	0.0160142	0	0.0232902	0	0	0.00418499	0.0867403	0.0088262	0.0284384	0.0446549	0	0	0.011643	0.0258832	0	0.00878347	0.0376726	0.0189595	0.0600013	0.0622689	0.229208	0.0418515
		TaVQ37-A	TraesCS7A02G349400	0	0	0.76515	0	0.0603463	0.0387777	0.426795	0.0488593	0.492441	3.36164	0.18396	4.28669	0	0	0.18783	11.7113	11.9352	0.842401	1.44749	0.273419	11.3926	8.78669	0.78099	0.682937	8.76053	0	1.66982	1.92729	15.6986	13.2435	2.48504	38.9293	39.4539	8.23126	0.152653	29.5926	39.1447	46.2785	0	14.1983	16.7919	11.9564	22.7793	39.3225	4.37298	20.6948
		TaVQ37-B	TraesCS7B02G233400	0.324147	0	0.940246	0	0	0.039787	0.880823	0.0500753	0.405352	3.28474	0	1.75701	0.042878	0	0.0963133	13.9967	6.67561	1.13756	0.755204	0.0401883	6.43603	2.42719	0.921493	0.474743	5.00177	0	1.06107	2.25464	11.4065	4.84707	2.31397	28.6812	19.7275	5.4126	0	41.0877	35.0612	42.1682	0	9.05478	22.4894	12.5016	43.5991	51.7145	3.21768	25.8204
		TaVQ37-D	TraesCS7D02G329300	0.283942	0.0300358	1.44345	0	0.0388349	0.105442	1.22206	0.180003	0.949716	4.82309	0.326883	3.6446	0.0406057	0.0180175	0.405031	19.0786	15.2934	1.46539	1.54958	0.196508	12.9504	11.3151	1.6184	1.22957	16.3592	0.0145869	1.90252	3.02777	24.7323	21.5592	3.44593	66.8575	59.0487	10.537	0	51.4807	45.8501	71.7324	0.0647394	23.4518	30.889	17.9144	63.2439	73.9246	5.1215	51.9236
		TaVQ37		0.202696	0.0100119	1.04962	0	0.0330604	0.0613354	0.843226	0.0929791	0.615836	3.82316	0.170281	3.22943	0.0278279	0.00600583	0.229725	14.9289	11.3014	1.14845	1.25076	0.170038	10.2597	7.50967	1.10696	0.795752	10.0405	0.00486231	1.54447	2.40323	17.2792	13.2166	2.74831	44.8227	39.41	8.0603	0.0508844	40.7203	40.0187	53.393	0.0215798	15.5683	23.3901	14.1241	43.2074	54.9872	4.23739	32.8129
		TaVQ38-A	TraesCS7A02G326900	0.0590154	0.146003	0.371911	0	0.0188785	0	0.089512	0.0169367	0.082241	0.0316281	0.0652087	0	0.0321295	0	0.0256735	0.422029	0	0.0550997	0.189291	0	0	0	0.0297243	0	0	0	0	0	0	0	0.094212	0.0140985	0.031361	0.0180673	0	0	0	0	0	0	0	0	0	0	0.137967	0.065978
		TaVQ38-B	TraesCS7B02G227600	0	0	0.21718	0	0.0194014	0	0	0.0190131	0.046729	0.0182461	0	0	0	0	0	0.0409627	0	0.0674143	0.131707	0	0	0	0.0157851	0	0	0	0	0	0.0559863	0.037933	0.110641	0.0173234	0	0.106248	0.0347803	0	0	0	0	0.021439	0.116478	0	0	0	0.0343933	0.0647023
		TaVQ38-D	TraesCS7D02G323700	0.0464393	0.0710547	0.0393193	0	0	0	0	0	0.0162994	0	0	0	0	0	0	0.205076	0	0.0166027	0.0114978	0	0	0	0.0459978	0	0	0	0	0	0	0	0.07166	0	0	0	0	0	0	0	0	0	0	0	0	0	0	0
		TaVQ38		0.0351516	0.0723525	0.20947	0	0.0127599	0	0.0298373	0.0119833	0.0484231	0.0166247	0.0217362	0	0.0107098	0	0.00855782	0.222689	0	0.0463722	0.110832	0	0	0	0.0305024	0	0	0	0	0	0.0186621	0.0126443	0.092171	0.010474	0.0104537	0.0414385	0.0115934	0	0	0	0	0.00714633	0.0388261	0	0	0	0.0574536	0.0435601
		TaVQ39-A	TraesCS7A02G401900	0.747361	0.814768	1.79908	0	0.0750417	0.284638	0.775594	0.629184	3.22877	1.85333	0.188707	3.08651	0.0576987	0.093149	3.15015	6.23576	2.99913	0.517643	0.897462	4.69008	2.30299	6.67345	1.13881	0.844414	4.86856	0.550312	2.2928	8.1295	4.5175	5.39336	1.88008	7.67221	7.96354	11.5251	0.467705	9.84867	5.55369	5.2615	0.596608	9.5532	0.216723	0.713442	8.03575	3.4366	2.7873	3.86424
		TaVQ39-B	TraesCS7B02G302000	0.499498	0.30231	0.344102	0.0962363	0	0	0.638684	0.323682	3.99695	1.82736	0.108121	3.5179	0.0603567	0.139417	3.46405	8.83991	5.22531	0.389092	1.44347	3.00491	3.57843	4.8575	0.726152	0.319254	2.28763	0.621391	1.80077	4.68428	6.33549	4.78506	1.14275	10.0304	9.69734	15.4198	0.44265	9.6422	5.17927	4.51023	0.725088	7.76952	0.18884	0.735782	7.09759	6.07233	4.57773	4.97257
		TaVQ39-D	TraesCS7D02G395700	1.19657	0.743394	1.15965	0.0420253	0.0690115	0	1.13778	0.592001	6.1886	3.51384	0.17162	3.44014	0.138246	0.197992	2.5793	8.02095	4.1858	0.518626	1.55847	3.32571	4.77653	5.6518	0.831013	0.728245	5.90554	0.586712	3.73157	5.62033	4.28179	2.75772	1.95065	6.16472	5.50231	8.89589	0.951855	6.90162	2.68034	3.18634	0.852305	6.71692	0.176521	0.581233	5.38046	2.90077	3.72119	2.981
		TaVQ39		0.814476	0.620157	1.10094	0.0460872	0.0480177	0.0948792	0.850684	0.514956	4.47144	2.39818	0.15615	3.34818	0.0854336	0.143519	3.0645	7.69888	4.13674	0.475121	1.2998	3.67356	3.55265	5.72758	0.898658	0.630637	4.35391	0.586138	2.60838	6.14471	5.04493	4.31205	1.65783	7.95578	7.72106	11.9469	0.620736	8.79749	4.4711	4.31936	0.724667	8.01321	0.194028	0.676819	6.83793	4.13657	3.69541	3.93927
		TaVQ40	TraesCS7D02G111700	0	0	0	0	0	0	0	0	0	0	0	0	0	0	0	0	0.32345	0	0	0	0	0.079644	0	0	0	0	0	0	0	0.0845307	0	0.285793	1.06196	0.125452	0	0.334776	0.426259	1.03043	0	0	0.158464	0	1.41394	3.29698	0	1.36934
[truncated: 24 more columns]

## Sheet: Sheet3
	Table S7 RNA-seq data analysis of TaVQ genes expression profiling in different tissues.
20211222	Name	ID	grain1	grain2	grain3	grain4	grain5	grain6	leaves/shoots1	leaves/shoots2	leaves/shoots3	leaves/shoots4	leaves/shoots5	leaves/shoots6	leaves/shoots7	leaves/shoots8	leaves/shoots9	leaves/shoots10	leaves/shoots11	leaves/shoots12	leaves/shoots13	leaves/shoots14	leaves/shoots15	leaves/shoots16	leaves/shoots17	leaves/shoots18	leaves/shoots19	leaves/shoots20	leaves/shoots21	leaves/shoots22	leaves/shoots23	leaves/shoots24	leaves/shoots25	leaves/shoots26	leaves/shoots27	leaves/shoots28	leaves/shoots29	leaves/shoots30	leaves/shoots31	leaves/shoots32	leaves/shoots33	leaves/shoots34	leaves/shoots35	leaves/shoots36	leaves/shoots37	leaves/shoots38	leaves/shoots39	leaves/shoots40	leaves/shoots41
TaVQ1-1A	TaVQ1-A	TraesCS1A02G309300	0.0231774	0.0313477	0	0.0727862	0	0	0.273239	0.140098	0.199247	0.0341213	0.453754	0	0.085658	0.0192295	0	0.209215	0.0716397	0.319457	0.30216	0	0.0179288	0.0151035	0.202987	0	0.0299003	0	0	0	0	0	0.0721323	0	0	0.019516	0	0	0	0	0.0209704	0.0996273	0	0	0	0	0.352187	0	0
TaVQ1-1B	TaVQ1-B	TraesCS1B02G320100	0	0	0	0	0.0363893	0	0.122277	0.077646	0.297221	0	0.223728	0	0.116775	0	0	0.0757937	0	0.242186	0.0867543	0	0	0	0.172151	0	0	0	0	0	0	0	0.0751903	0	0	0.0383853	0	0	0.038967	0	0	0	0	0	0	0	0.183278	0	0
TaVQ1-1D	TaVQ1-D	TraesCS1D02G308700	0	0.03339	0.0953657	0	0	0	0	0.0387387	0.0884523	0	0.0256104	0	0.044047	0	0	0	0	0	0.0647043	0	0	0	0	0	0	0	0	0	0	0	0	0	0	0	0	0	0	0	0	0	0	0	0	0	0	0	0
TaVQ1	TaVQ1		0.00772579	0.0215792	0.0317886	0.0242621	0.0121298	0	0.131839	0.0854942	0.194973	0.0113738	0.234364	0	0.0821602	0.00640983	0	0.0950029	0.0238799	0.187214	0.151206	0	0.00597628	0.00503451	0.125046	0	0.00996676	0	0	0	0	0	0.0491076	0	0	0.0193005	0	0	0.012989	0	0.00699012	0.0332091	0	0	0	0	0.178488	0	0
TaVQ2-1A	TaVQ2-A	TraesCS1A02G338700	1.36097	0.941457	2.12433	0.683932	0.609415	2.53945	2.71837	1.30379	2.45072	2.94712	1.55295	1.0931	1.72473	2.43238	0.768005	6.22416	1.09907	3.37727	4.91324	0.48729	2.4531	0.692069	2.97974	0.389158	1.16514	0.575758	0.75189	1.58899	1.20101	0.949022	4.33543	2.68067	1.17966	2.84561	2.46667	1.87124	2.12953	1.6634	1.89715	3.34711	0.906053	0.923223	1.84175	3.3354	4.46047	1.57394	1.37402
TaVQ2-1B	TaVQ2-B	TraesCS1B02G351200	1.05954	0.635195	1.13243	0.163394	0.320639	0.44261	2.05243	0.650212	1.2933	2.0617	1.27023	0.771515	1.52549	2.50091	1.16597	1.62914	0.402484	1.45847	2.59829	0.387369	1.85204	0.899562	1.95123	0.626553	0.935371	1.08493	0.586092	1.72095	0.863229	0.643927	1.86666	1.74663	0.951656	1.81413	1.96421	1.54709	1.17498	1.61864	1.85514	2.91586	0.458917	0.510671	1.52717	2.00018	2.30542	0.91952	1.96769
TaVQ2-1D	TaVQ2-D	TraesCS1D02G340900	0.268016	0.454535	0.492713	0.0192897	0	0.832487	0.229389	0.110865	0.360817	0.407027	0.151839	0	0.189697	0.790352	0.321568	0.609612	0.305501	0.583792	0.542689	0.229369	1.16843	0.516646	0.785943	0.0808487	0.356101	0.196259	0.205824	0.236926	0.381339	0.208827	0.324893	1.10035	0.715644	1.11451	0.195583	0.726885	0.615757	0.637792	0.919975	1.2011	0.137494	0.18005	0.0874413	0.414421	0.868124	0.295427	0.877578
TaVQ2	TaVQ2		0.896176	0.677062	1.24983	0.288872	0.310018	1.27152	1.66673	0.688288	1.36828	1.80528	0.991675	0.621538	1.14664	1.90788	0.751848	2.82097	0.602352	1.80651	2.68474	0.368009	1.82452	0.702759	1.90564	0.36552	0.81887	0.618982	0.514602	1.18229	0.815193	0.600592	2.17566	1.84255	0.948985	1.92475	1.54216	1.38174	1.30676	1.30661	1.55742	2.48802	0.500822	0.537982	1.15212	1.91667	2.54467	0.929629	1.40643
TaVQ3-1A	TaVQ3-A	TraesCS1A02G411800	0	0	0	0	0	0	0	0	0.0933433	0	0	0	0	0	0	2.14834	0	0	0.153485	0	0	0	0	0	0	0	0	0.165806	0	0	0.531442	0	0	0.374047	0	0	0	0	0.139055	0.251269	0	0	0.151673	0	0	0	0
TaVQ3-1B	TaVQ3-B	TraesCS1B02G442100	0	0	0	0	0	0.217999	0	0	0.182259	0	0	0	0	0	0	0.349652	0	0	0.074919	0	0	0.0905073	0.0874487	0	0	0.107424	0	0	0	0	0	0	0	0	0	0	0	0	0	0	0	0	0	0	0.295887	0	0
TaVQ3	TaVQ3		0	0	0	0	0	0.109	0	0	0.137801	0	0	0	0	0	0	1.24899	0	0	0.114202	0	0	0.0452537	0.0437243	0	0	0.0537118	0	0.0829028	0	0	0.265721	0	0	0.187023	0	0	0	0	0.0695277	0.125635	0	0	0.0758363	0	0.147944	0	0
TaVQ4-1D	TaVQ4	TraesCS1D02G197100	0	0	0	0	0	0	0	0	0	0	0	0	0	0	0	0	0	0	0.0282261	0	0	0	0	0	0	0	0	0	0	0	0	0	0	0.0237395	0	0	0	0	0	0	0.0444707	0	0	0	0	0	0
TaVQ9-2A	TaVQ5-A	TraesCS2A02G487800	0	0	0.0359093	0	0	0.0650283	0	0	0	0.524105	0	0.102048	0	0.0329444	0.145275	0.170322	0.133761	0	0.0238634	0.136392	0.100914	0.234679	0	0.194642	0	0.250445	0.0296793	0.0807486	0.074256	0.070097	0.036941	0.159294	0.0360817	0	0.07511	0.0479717	0	0.126534	0.0334277	0	0	0	0	0.0822707	0	0.0740617	0
TaVQ9-2B	TaVQ5-B	TraesCS2B02G515400	0.655275	0.257656	0.034444	0.104309	0.0806711	0.710087	0.193735	0.248136	0.287552	0.362951	0.119922	0.212035	0.0656464	0.149743	0.369251	0.263291	0.140133	0.163846	0.207763	0.422157	0.416812	0.154313	0.208619	0.317354	0.291546	0.676312	0.0617291	0.135154	0.190171	0.315162	0.156952	0.32785	0.291988	0.408698	0.461103	0.39652	0.139017	0.201881	0.570683	0.309435	0.0182439	0.119527	0.12753	0.703785	0.252081	0.0697838	0.492484
TaVQ9-2D	TaVQ5-D	TraesCS2D02G488100	0.0484917	0.0330592	0	0	0	0.488593	0.040196	0.0762587	0	0.0847317	0	0	0	0	0.087165	0.0478047	0.05878	0	0.0208138	0.0535637	0.0708787	0	0	0.0636637	0	0.134743	0	0.0329619	0.0254158	0	0	0.095034	0.0360817	0	0.0538523	0	0	0	0.0668553	0	0	0.0470657	0.134061	0	0.0881037	0.0370307	0.038369
TaVQ9	TaVQ5		0.234589	0.096905	0.0234511	0.0347696	0.0268904	0.421236	0.0779771	0.108132	0.0958506	0.323929	0.039974	0.104694	0.0218821	0.0608958	0.200564	0.160472	0.110891	0.0546153	0.0841466	0.204038	0.196201	0.129664	0.0695397	0.191887	0.097182	0.353833	0.0304695	0.0829549	0.0966143	0.12842	0.0646309	0.194059	0.121384	0.136233	0.196688	0.148164	0.0463391	0.109472	0.223655	0.103145	0.0060813	0.055531	0.0871969	0.262019	0.113395	0.060292	0.176951
TaVQ8-2A	TaVQ6-A	TraesCS2A02G434400	0	0	0	0	0	0	0	0	0	0	0	0	0	0	0	0	0.047498	0	0	0	0	0	0	0	0	0	0	0	0.0915603	0	0	0	0	0	0	0	0	0	0	0	0	0	0	0	0	0	0
TaVQ8-2B	TaVQ6-B	TraesCS2B02G455500	0	0	0	0	0	0	0	0	0	0.268547	0	0	0	0	0	0	0	0	0	0	0.226321	0.0488713	0	0.148754	0.485687	0	0.121626	0.132523	0.705621	0.382653	0	0.291568	0.489678	0	0	0	0	0.115011	0	0.0532517	0.254412	0.192007	0.0899997	0.180827	0	0	0
TaVQ8-2D	TaVQ6-D	TraesCS2D02G432200	0	0	0	0	0	0	0	0	0.039871	0.0671367	0	0	0	0	0	0	0.0905703	0	0	0	0	0	0	0.0495847	0.161895	0	0	0	0	0	0	0	0.0477567	0	0	0	0	0	0	0	0	0	0	0.110138	0	0	0
TaVQ8	TaVQ6		0	0	0	0	0	0	0	0	0.0132903	0.111894	0	0	0	0	0	0	0.0460228	0	0	0	0.0754404	0.0162904	0	0.0661129	0.215861	0	0.0405421	0.0441743	0.265727	0.127551	0	0.0971892	0.179145	0	0	0	0	0.0383369	0	0.0177506	0.0848041	0.0640023	0.0299999	0.0969884	0	0	0
TaVQ7-2A	TaVQ7-A	TraesCS2A02G298100	0.882797	0.365523	0.439297	0.07568	0.182973	0.120526	1.04562	0.85163	1.49738	1.17419	1.08129	0.894751	0.856969	0.835015	0.728244	1.43455	1.09342	1.34465	1.63646	0.425243	2.3218	1.21513	1.30721	1.61731	1.85731	1.5452	0.889996	1.29206	1.93722	1.59429	1.56281	3.06044	2.12345	2.17425	1.35855	2.02025	1.90467	1.98259	1.17434	2.54177	2.7054	0.566969	1.42193	2.03248	3.20782	1.18181	1.88191
TaVQ7-2B	TaVQ7-B	TraesCS2B02G314600	0.770552	0.325267	0.326412	0.172878	0.481021	0.0716239	1.71928	0.965723	1.51514	2.05859	1.02708	1.06883	1.09812	1.20576	1.11605	1.98553	2.25768	1.4645	2.28588	0.659251	1.8679	1.88735	1.64604	1.00994	1.39007	1.29652	0.862233	1.55505	1.76761	2.23103	1.66491	3.41974	3.07877	2.55834	1.10447	2.50556	1.67614	2.23781	0.866067	3.63119	1.70722	1.50974	3.55774	2.29509	3.0838	2.16613	2.20186
TaVQ7-2D	TaVQ7-D	TraesCS2D02G296200	0.609799	0.180117	0.399508	0.0908203	0.393347	0.0499793	0.822903	0.368019	0.518417	0.659471	0.497915	0.257224	0.600863	0.709697	0.376196	1.05041	1.03007	0.842368	0.87869	0.426284	1.24191	0.737528	0.720328	1.09667	0.990532	1.42985	0.453693	0.46132	1.07126	0.868458	1.47449	1.75536	1.3729	1.55803	0.900229	1.04313	0.995182	1.36068	0.962527	1.79387	0.83677	0.539266	1.27943	0.681629	2.52692	0.727836	0.806437
TaVQ7	TaVQ7		0.754383	0.290302	0.388406	0.113126	0.352447	0.0807098	1.19593	0.728457	1.17698	1.29741	0.868762	0.740268	0.851985	0.916824	0.740162	1.49016	1.46039	1.21717	1.60035	0.503593	1.81054	1.28	1.22453	1.24131	1.41264	1.42386	0.735307	1.10281	1.59203	1.56459	1.5674	2.74518	2.19171	2.09687	1.12108	1.85631	1.52533	1.86036	1.00098	2.65561	1.74979	0.871993	2.08637	1.66973	2.93951	1.35859	1.63007
TaVQ5-2A	TaVQ8-A	TraesCS2A02G098800	0.792611	0.22442	0.352935	0.604953	0.770557	0.095472	1.09994	0.414887	0.673139	0.745213	0.889649	0.15949	0.498875	1.10905	0.513075	3.21133	0.8473	1.71028	2.70051	0.132462	0.335869	0.260246	1.81708	0.244989	0.314251	0.650321	0.143749	0.269413	0.258263	0.123876	1.98872	0.965823	0.265019	0.304189	1.92423	0.919401	0.527105	0.794519	0.94914	0.31876	0.859167	1.11564	0.407539	0.881596	1.78753	1.03561	0.242055
TaVQ5-2B	TaVQ8-B	TraesCS2B02G115100	0.173104	0.0185678	0.0931366	0.0887411	0.0659107	0.0628883	0.23637	0.107785	0.196197	0.143636	0.325815	0	0.0949867	0.583672	0.0947732	0.390377	0.0414687	0.245483	0.275232	0.0161204	0.0216146	0.0371767	0.199316	0.0542343	0.0724371	0.0637001	0.0170859	0.136238	0.0180751	0	0.258573	0	0	0	0.12245	0	0	0	0.0193448	0	0	0	0	0	0.13097	0	0
TaVQ5	TaVQ8		0.482857	0.121494	0.223036	0.346847	0.418234	0.0791802	0.668153	0.261336	0.434668	0.444425	0.607732	0.079745	0.296931	0.84636	0.303924	1.80086	0.444385	0.977879	1.48787	0.0742912	0.178742	0.148711	1.0082	0.149612	0.193344	0.35701	0.0804173	0.202825	0.138169	0.0619378	1.12365	0.482911	0.13251	0.152095	1.02334	0.4597	0.263553	0.397259	0.484243	0.15938	0.429583	0.557822	0.203769	0.440798	0.95925	0.517807	0.121028
TaVQ10-2A	TaVQ9-A	TraesCS2A02G517000	0.580587	0.114409	0.224073	0.218807	0.0983673	0.0545842	0.376836	0.491896	0.300991	0.240058	0.990998	0.221454	0.246804	0.864208	0.447516	0.284362	0.300432	0.455946	1.10756	0.136259	0.376567	0.249679	0.747239	0.147324	0.198081	0.181478	0.134013	0.419105	0.105455	0.0993783	0.13517	0.448981	0.237268	0.409718	0.521182	0.104382	0.125005	0.0911117	0.545025	0.268043	0.152502	0.0364157	0.0977993	0.0691588	0.185144	0.0167835	0.137804
TaVQ10-2B	TaVQ9-B	TraesCS2B02G545500	1.22069	0.408886	0.32716	0.161636	0.0296696	0.196119	0.35964	0.0794793	0.224043	0.115188	0.460626	0	0.454052	0.755377	0.126365	0.222387	0.0481809	0.34913	0.52195	0.0382086	0.227926	0.111454	0.622884	0.0502127	0	0.219887	0	0.172914	0.0699929	0	0.0303553	0.120619	0.0550368	0.078474	0.491682	0.0187556	0.0264085	0	0.959991	0	0	0	0	0	0	0	0.181837
TaVQ10-2D	TaVQ9-D	TraesCS2D02G518600	1.07872	0.161206	0.215516	0.390028	0.0903412	0.0508157	0.1408	0.087914	0.255582	0.210471	0.810524	0.393293	0.331032	0.73205	0.283682	0.450077	0.03508	0.409931	0.661961	0.101052	0.327472	0.163516	0.688318	0.127204	0.295389	0.245048	0.133669	0.571877	0.30004	0.37618	0.160984	0.725793	0.136065	0.689902	0.546335	0.188366	0.112785	0.135192	0.729344	0.269444	0.0889949	0.0572137	0.185239	0.046407	0.169816	0.0807253	0.60368
TaVQ10	TaVQ9		0.959998	0.228167	0.255583	0.256824	0.0727927	0.100506	0.292425	0.219763	0.260205	0.188572	0.754049	0.204916	0.343963	0.783878	0.285854	0.318942	0.127898	0.405002	0.763825	0.0918398	0.310655	0.174883	0.686147	0.108247	0.16449	0.215471	0.0892271	0.387965	0.158496	0.15852	0.108836	0.431798	0.14279	0.392698	0.519733	0.103835	0.0880663	0.0754347	0.744787	0.179162	0.0804991	0.0312098	0.0943461	0.0385219	0.11832	0.032503	0.307774
TaVQ6-2A	TaVQ10-A	TraesCS2A02G098900	0.0188954	0	0	0.0885773	0	0	0	0	0	0	0.019982	0	0	0	0	0	0	0.0332053	0.084474	0	0	0	0.0772987	0.0513063	0	0	0	0	0	0	0	0	0	0	0	0	0	0	0.0239251	0.0215444	0	0	0	0	0.0239881	0	0
TaVQ6-2B1	TaVQ10-B1	TraesCS2B02G115200	0	0	0	0	0	0	0	0	0	0	0.0145794	0	0	0	0	0	0.0224746	0	0	0	0	0	0	0	0	0	0	0	0	0	0	0	0	0	0	0	0	0	0	0	0	0	0	0	0	0	0
TaVQ6-2B2	TaVQ10-B2	TraesCS2B02G115300	0.041382	0	0.0123019	0	0.0577004	0	0.1479	0.0556261	0.111529	0.0295028	0.0679533	0.0325954	0.0771865	0.193444	0.0658724	0.0414353	0.0224943	0.0475613	0.640018	0	0.209083	0.0201311	0.252954	0	0.0373247	0.0306978	0.0368047	0.0444366	0.212676	0.0108446	0.333789	0.0655964	0.0335458	0.62509	0.913055	0	0	0	0.837358	0.683865	0	0	0	0	1.60587	0	0.230274
TaVQ6-2B3	TaVQ10-B3	TraesCS2B02G408100	0.056043	0	0.061436	0.042439	0.103066	0.0618267	0.149013	0.141199	0.185969	0.314133	0.111893	0	0.133832	0.718446	0.0606292	0.0677518	0	0.162806	1.09637	0.0182967	0.348075	0.126664	0.649748	0	0.235047	0.0657547	0.0211967	0.125782	0.362897	0.0229398	0.691883	0.311869	0.0463507	1.32568	2.14489	0	0	0.0276405	3.08587	1.17269	0	0	0.0215107	0	3.42521	0	0.861147
TaVQ6-2D	TaVQ10-D	TraesCS2D02G089200	0.0177363	0.0414915	0.0906087	0.0526704	0.0868497	0.136945	0.361229	0.0904148	0.137558	0.0986052	0.0624184	0	0.0767996	0.11897	0.0399633	0.0886185	0	0.0349382	0.103295	0	0	0	0.0464137	0.0394297	0.0131335	0.032244	0.0258265	0.0135298	0	0	0.0596463	0.0153694	0	0.047396	0.0308326	0	0	0.0176112	0	0	0.0299305	0	0	0	0.0756958	0	0
TaVQ6	TaVQ10		0.0268113	0.0082983	0.0328693	0.0367373	0.0495233	0.0397544	0.131628	0.057448	0.0870112	0.0884482	0.0553652	0.00651908	0.0575636	0.206172	0.033293	0.0395611	0.00899379	0.0557022	0.384831	0.00365933	0.111432	0.0293591	0.205283	0.0181472	0.057101	0.0257393	0.0167656	0.0367496	0.115115	0.00675688	0.217064	0.078567	0.0159793	0.399632	0.617755	0	0	0.00905033	0.789431	0.37562	0.00598609	0	0.00430215	0	1.02615	0	0.218284
TaVQ12-3A	TaVQ11-A	TraesCS3A02G190200	0.14428	0.167112	0.278026	0.258215	0.429328	0.0387027	0.5774	0.15708	0.412012	0.14287	0.0238829	0	0.230009	0.989747	0.18205	0.500019	0.279626	0.0270178	0.430976	0	0.247583	0.087502	0.354823	0	0.658463	0	0	0.257631	0	0.0470577	0.106669	0.128359	0.125803	0.161331	0.313293	0	0.023889	0	0.161694	0.0758605	0.0214301	0	0	0	0.0836057	0	0.0233493
TaVQ12-3B	TaVQ11-B	TraesCS3B02G219100	0.0647266	0.035567	0.18998	0.0890111	0.188456	0.187174	0.420975	0.145547	0.146352	0.131136	0.191911	0	0.0960797	0.424657	0.128096	0.102645	0.0625917	0.0887094	0.217735	0	0.0829997	0.0983836	0.194685	0	0.169779	0.0385768	0.043916	0.122683	0.109356	0.0902633	0.142478	0.184904	0.0264202	0.0139306	0.246863	0	0	0.0421637	0.0896333	0.0897622	0	0.0798293	0	0	0.134657	0.0144714	0.147733
TaVQ12-3D	TaVQ11-D	TraesCS3D02G193700	0.140803	0.0190694	0	0.0932433	0.042351	0	0	0	0	0.0422533	0.036457	0	0.0227107	0.0763178	0.0736124	0.100599	0.0212836	0	0.0127761	0	0.0229908	0.0595765	0.0733035	0.100082	0.0236087	0.0227474	0.0526373	0.132598	0.0976202	0.0207123	0	0.11631	0	0	0.153982	0.0568223	0	0	0.0198626	0	0	0.024011	0	0	0.027115	0	0.22815
TaVQ12	TaVQ11		0.116603	0.0739161	0.156002	0.146823	0.220045	0.0752922	0.332792	0.100876	0.186121	0.10542	0.0840837	0	0.116266	0.496907	0.127919	0.234421	0.121167	0.0385757	0.220496	0	0.117858	0.0818207	0.207604	0.0333607	0.28395	0.0204414	0.0321844	0.170971	0.0689921	0.0526778	0.0830488	0.143191	0.0507412	0.0584206	0.238046	0.0189408	0.00796301	0.0140546	0.0903966	0.0552075	0.00714336	0.0346135	0	0	0.0817926	0.00482379	0.133078
TaVQ13-3A	TaVQ12-A	TraesCS3A02G273600	1.1375	0.368113	1.15162	0.320945	0.532552	0.778922	2.61081	1.48837	2.80068	2.62693	1.10608	1.85585	2.01899	1.70092	1.26218	4.94244	2.30614	2.04137	1.9725	1.02718	3.65376	1.61745	2.08596	3.26414	2.23417	2.48077	1.32189	3.04916	2.24475	2.09442	1.62268	2.45097	2.39563	2.41084	2.40677	2.16526	2.06085	1.95707	2.40826	1.90718	5.37301	2.77563	1.40481	2.24421	1.60985	1.72571	0.871151
TaVQ13-3B	TaVQ12-B	TraesCS3B02G307300	0.943796	0.48265	1.1622	0.0167353	0.241738	1.11824	1.93935	0.789108	2.53151	3.01948	0.944794	1.59281	1.72923	1.46973	0.642553	3.21113	1.55983	1.53695	1.35335	0.33988	2.52601	0.955113	1.57189	1.99069	2.07096	1.48649	0.964619	1.90204	2.22327	1.46967	1.76084	2.36297	1.51091	1.15886	1.23635	1.55979	1.96192	1.5026	2.14312	2.10648	4.71262	1.46952	1.50091	1.61943	1.125	2.36263	0.955903
TaVQ13-3D	TaVQ12-D	TraesCS3D02G272900	2.09119	1.2711	2.5585	0.523086	1.4413	2.18929	4.03028	2.74398	5.40887	5.01264	3.46496	2.65905	3.57954	3.23052	1.84921	7.78542	3.73125	4.54975	5.06597	1.72042	5.5226	2.3757	4.04934	3.6152	3.54018	3.09658	2.6232	4.88188	3.02611	3.66801	4.13646	5.5558	3.99593	4.26061	3.23024	4.73528	4.74756	3.93984	3.85174	4.37422	6.62656	5.8551	4.14798	5.02777	5.24804	4.22825	3.74605
TaVQ13	TaVQ12		1.39083	0.707289	1.62411	0.286922	0.73853	1.36215	2.86015	1.67382	3.58035	3.55302	1.83861	2.0359	2.44259	2.13372	1.25131	5.313	2.53241	2.70935	2.79727	1.02916	3.90079	1.64942	2.56906	2.95668	2.6151	2.35461	1.63657	3.27769	2.49804	2.4107	2.50666	3.45658	2.63416	2.61011	2.29112	2.82011	2.92344	2.4665	2.80104	2.79596	5.57073	3.36675	2.35123	2.9638	2.66096	2.7722	1.8577
TaVQ11-3A	TaVQ13-A	TraesCS3A02G044200	0.140998	0.122178	0.537107	0.0298701	0.0491547	0	0	0.17306	0.170479	0	0.0460203	0	0.0553273	0.0148686	0.0132991	0.119359	0.0688145	0.0764428	0.118364	0	0.123415	0	0.0260228	0.0647603	0.0182988	0.0596337	0	0	0.035015	0.0320083	0	0.0292234	0.016243	0.141462	0.200008	0.0124583	0	0.056673	0.396067	0.0937985	0.0690949	0.169551	0.114748	0.0756702	0.303363	0.123702	0.151841
TaVQ11-3D	TaVQ13-D	TraesCS3D02G036600	0.259622	0.285664	1.34762	0.043131	0.035309	0.0655409	0.300718	0.404768	0.327151	0.209082	0.199939	0.103471	0.0790966	0	0.0848433	0.758764	0.123779	0.078079	0.176119	0.0092615	0.202412	0.0106555	0.157487	0.0554532	0.0142067	0.0799729	0.0300528	0.126677	0	0.0689813	0.0696935	0.0892132	0.0469928	0.418696	0.68256	0.16164	0.0138075	0	2.02457	0.897476	0.0243926	0.108464	0.147027	0.21876	0.737454	0.134759	0.527544
TaVQ11	TaVQ13		0.20031	0.203921	0.942366	0.0365005	0.0422318	0.0327705	0.150359	0.288914	0.248815	0.104541	0.12298	0.0517355	0.0672119	0.00743432	0.0490712	0.439061	0.0962966	0.0772609	0.147242	0.00463075	0.162914	0.00532773	0.091755	0.0601068	0.0162527	0.0698033	0.0150264	0.0633387	0.0175075	0.0504948	0.0348468	0.0592183	0.0316179	0.280079	0.441284	0.0870491	0.00690377	0.0283365	1.21032	0.495637	0.0467438	0.139008	0.130887	0.147215	0.520408	0.129231	0.339693
TaVQ14-3A	TaVQ14-A	TraesCS3A02G313700	1.36282	0.850312	0.273195	0.456626	0.113768	0.242641	0.993846	0.593752	1.26285	0.505411	3.73171	0.200234	2.96394	4.61094	0.460381	1.44929	0.473245	2.90741	3.16073	0.142487	0.231264	0.119505	2.89684	0.0582339	0.359692	0.09076	0.253143	0.396936	0.0988321	0.11229	1.18444	0.193299	0.112852	0.424337	0.274746	0.261065	0.23667	0.153876	0.421499	0.625841	0.141854	0.276897	0.24442	0.350031	1.63235	0.143746	0.21158
TaVQ14-3B	TaVQ14-B	TraesCS3B02G158200	2.20253	0.87329	0.111105	0.411655	0.1751	0.10883	1.71121	1.15975	1.61313	0.983265	2.92403	0.0953015	3.31593	4.70969	0.725092	1.19873	0.3634	2.14109	2.89825	0.245892	0.730384	0.129462	2.47302	0.0778114	0.209624	0.0767387	0.141097	0.603849	0.189498	0.118672	1.58493	0.314245	0.166504	0.385835	0.404586	0.442832	0.312257	0.280948	0.479362	0.58961	0.142307	0.315474	0.379921	0.456137	1.20909	0.243365	0.256221
TaVQ14-3D	TaVQ14-D	TraesCS3D02G140600	1.98648	0.823073	0.383377	0.726455	0.123156	0.0549323	1.28944	0.938653	1.69628	0.331485	3.40291	0.0735458	3.61765	4.90863	0.578306	1.41739	0.104219	2.98238	3.02633	0.0291082	0.905619	0.0978823	2.90348	0.0814405	0.0986285	0.0642111	0.075436	0.298749	0.082829	0.0257763	1.75522	0.0948336	0.106503	0.428619	0.377633	0.25209	0.0965294	0.147659	0.665275	0.407409	0	0.220042	0.436935	0.370131	1.09093	0.031233	0.0424637
TaVQ14	TaVQ14		1.85061	0.848892	0.255892	0.531579	0.137341	0.135468	1.3315	0.897384	1.52409	0.60672	3.35288	0.123027	3.29918	4.74308	0.587926	1.35514	0.313621	2.67696	3.02844	0.139162	0.622422	0.115616	2.75778	0.0724953	0.222648	0.0772366	0.156558	0.433178	0.12372	0.0855796	1.5082	0.200793	0.12862	0.41293	0.352322	0.318662	0.215152	0.194161	0.522045	0.540953	0.0947201	0.270804	0.353759	0.3921	1.31079	0.139448	0.170088
TaVQ15-3A	TaVQ15-A	TraesCS3A02G334400	0.769401	0.429074	0.299299	0	0.587715	0.0290813	1.9847	1.89837	3.35258	2.12316	1.75807	0.926505	1.01626	0.190804	0.418651	1.07577	1.95111	1.85798	1.12089	0.172979	0.214007	0.476892	1.17939	0.141838	0.169159	0.184342	0.0316555	0.609532	0.412443	0.455564	1.0645	0.43982	0.113427	0.212621	0.468999	0.568637	1.28169	0.461453	0.954536	0.564426	0.276385	0.234769	0.455932	0.782435	0.589118	0.622489	0.411993
TaVQ15-3B	TaVQ15-B	TraesCS3B02G365300	0.254519	0.216507	0.118232	0	0.445752	0.119785	3.46493	2.05783	2.91154	2.89431	1.06893	0.835392	0.0829523	0.390333	0.253505	0.386268	0.440745	0.62669	0.565515	0.268859	0	0.0330388	0.735588	0.13117	0.0870807	0.105915	0	0.370416	0	0.283043	0.419344	0	0.302576	0.297282	0	0.0526953	0.549963	0.275331	0.418488	0.175274	0.0392327	0.111883	0	0.227415	0.252369	0.145513	0.135456
TaVQ15	TaVQ15		0.51196	0.322791	0.208765	0	0.516733	0.0744332	2.72481	1.9781	3.13206	2.50873	1.4135	0.880949	0.549604	0.290568	0.336078	0.731017	1.19593	1.24233	0.843203	0.220919	0.107003	0.254966	0.957491	0.136504	0.12812	0.145129	0.0158277	0.489974	0.206222	0.369304	0.741922	0.21991	0.208002	0.254952	0.234499	0.310666	0.915826	0.368392	0.686512	0.36985	0.157809	0.173326	0.227966	0.504925	0.420743	0.384001	0.273725
TaVQ16-3A	TaVQ16-A	TraesCS3A02G482400	0	0	0	0	0	0	0.0678297	0	0	0	0	0	0	0	0	0	0	0	0	0	0	0	0	0	0	0	0	0	0	0	0	0	0	0	0	0	0	0	0	0	0	0	0	0	0	0	0
TaVQ16-3B	TaVQ16-B	TraesCS3B02G528800	0	0	0	0	0	0	0	0	0	0	0	0	0	0	0	0	0	0	0	0	0	0	0	0	0	0	0	0	0	0	0	0	0	0	0	0	0	0	0	0	0	0	0	0	0	0	0
TaVQ16-3D	TaVQ16-D	TraesCS3D02G477600	0	0	0	0	0	0.238723	0	0	0	0	0	0	0	0	0	0	0	0	0	0	0	0	0	0	0	0	0	0	0	0	0	0	0	0	0	0	0	0	0	0.056527	0	0	0	0	0	0	0
TaVQ16	TaVQ16		0	0	0	0	0	0.0795742	0.0226099	0	0	0	0	0	0	0	0	0	0	0	0	0	0	0	0	0	0	0	0	0	0	0	0	0	0	0	0	0	0	0	0	0.0188423	0	0	0	0	0	0	0
TaVQ26-5A	TaVQ17-A	TraesCS5A02G010900	0.0266432	0.0648457	0.565226	1.70917	0.0665746	3.34732	0.239273	0.038466	0.130427	0.130345	0.0237391	0.170933	0	0	0	3.02555	0.604086	0.324228	0.276242	0	0.245758	0.039709	0.3469	0	0	0	0.0162589	0.0435066	0.615964	0.0385117	0.284489	1.44235	0.160633	0.233239	0	0.878821	0.239833	1.11218	0.19958	0.0883943	0.399511	0.782124	1.23947	1.72205	0.299452	1.63428	0.23268
TaVQ26-3B	TaVQ17-B1	TraesCS3B02G478300	0	0	0	0	0	0	0	0	0	0	0	0	0	0	0	0	0	0	0	0	0	0	0	0	0	0	0	0	0	0	0	0	0	0	0	0	0	0	0	0	0	0	0	0	0	0	0
TaVQ26-5B	TaVQ17-B2	TraesCS5B02G008700	0	0.306049	1.17458	10.879	0.331837	2.44969	0.051493	0	0.087972	0	0	0	0	0	0.0749627	0.946641	0.231579	0.472578	0.423924	0	0.0428087	0.04112	0.302975	0.140381	0.203772	0	0	0.147889	0.254092	0	0.094305	0.390685	0.137783	0.390175	0	0.407611	0.3098	0.682255	0.0429787	0.352282	0.288723	0	0.493493	0.336134	0.756267	0.283368	0.038115
TaVQ26-5D	TaVQ17-D	TraesCS5D02G015700	0	0.132431	0.868974	5.88626	0.165134	6.50219	0.599102	0	0	0.0463987	0.03344	0	0	0.058342	0.0397663	5.34515	0.287672	0.212824	0.931139	0	0.362113	0	0.511616	0	0	0	0	0.0454297	0.104562	0.191326	0.259441	0.705689	0.334297	0.205761	0.0514687	0.293236	0	0.623927	0.0593387	0.324389	0	0	0.045	0	1.32371	0.157409	0.302341
TaVQ26	TaVQ17		0.0066608	0.125831	0.652195	4.61861	0.140886	3.0748	0.222467	0.0096165	0.0545997	0.0441859	0.0142948	0.0427333	0	0.0145855	0.0286822	2.32934	0.280834	0.252408	0.407826	0	0.16267	0.0202072	0.290373	0.0350953	0.050943	0	0.00406473	0.0592064	0.243655	0.0574595	0.159559	0.63468	0.158178	0.207294	0.0128672	0.394917	0.137408	0.604589	0.0754744	0.191266	0.172058	0.195531	0.44449	0.514546	0.594857	0.518765	0.143284
TaVQ17-3B	TaVQ18-B	TraesCS3B02G197900	0	0	0.0711717	0.129141	0	0	0	0	0.04304	0.198497	0.0721803	0.205897	0	0	0.0375753	0.0368957	0.0719287	0.0903747	0.0757223	0.0270123	0.191641	0.230059	0.124229	0	0	0	0	0	0	0	0.104247	0.0324261	0	0.153485	0	0	0	0.037721	0	0.299421	0	0	0	0.104421	0.602683	0.331927	0
TaVQ17-3D	TaVQ18-D	TraesCS3D02G174600	0	0	0	0	0	0	0	0	0	1.98243e-06	0	0	0	0	0	0	0.0334403	0	0	0	0	0	0	0	0	0	0	0	0	0	0	0	0	0	0	0.0269496	0.0787893	0	0	0	0	0	0	0	0	0	0
TaVQ17	TaVQ18		0	0	0.0355859	0.0645705	0	0	0	0	0.02152	0.0992493	0.0360902	0.102948	0	0	0.0187877	0.0184478	0.0526845	0.0451873	0.0378612	0.0135061	0.0958207	0.11503	0.0621145	0	0	0	0	0	0	0	0.0521237	0.016213	0	0.0767423	0	0.0134748	0.0393947	0.0188605	0	0.149711	0	0	0	0.0522105	0.301342	0.165964	0
TaVQ22-4A	TaVQ19-A	TraesCS4A02G290800	0.0773839	0.0840772	1.01745	0.150048	0.20734	3.65554	2.17157	0.612493	0.408515	3.25086	0.333308	0.271632	0	0.042892	0.245078	10.946	4.16185	0.283936	0.909932	0.0724233	0.663691	0.187226	0.434605	0.930191	0.482865	0.597843	0.486427	0.767073	0.195302	0.334492	0.516959	1.28463	1.23991	0.392428	0.0762607	1.54838	1.21785	2.27348	0.151304	0.888924	1.47008	1.12966	0.392034	1.13646	0.840364	1.60338	0
TaVQ22-4B	TaVQ19-B	TraesCS4B02G023200	0.0792187	0.180915	1.32918	0.373584	0.130799	2.45698	1.28138	0.152203	1.26575	2.502	0	0.924319	0	0.061157	0.0540573	10.7821	4.59014	0.269794	0.683923	0	0.706423	0.394967	0.39112	1.04528	0.391291	0.671655	0.68511	1.09428	0.165211	0	0.819347	0.757655	0.680698	0.464603	0.0223981	1.40189	1.89024	2.06294	0	0.979815	0.922076	0.466559	0.846553	1.64159	0.168177	1.08132	0.217476
TaVQ22-4D	TaVQ19-D	TraesCS4D02G021000	0.398711	0.29205	3.13663	0.449472	0.233003	6.46547	4.86003	1.88794	1.88513	9.93924	0.485001	1.40434	0.141927	0.0496423	0.688942	30.5234	12.3742	1.20195	2.62009	0.438466	2.38383	1.0896	1.00463	3.54128	1.16165	1.78391	2.33877	1.26998	1.67359	0.673002	1.74915	4.75734	4.61013	1.43827	0.413078	6.50003	4.81434	10.5924	0.331765	2.34954	6.09134	2.06897	3.00737	6.64086	1.57477	4.38965	0.239348
TaVQ22	TaVQ19		0.185104	0.185681	1.82775	0.324368	0.190381	4.19267	2.771	0.884212	1.18647	5.2307	0.27277	0.866764	0.0473089	0.0512304	0.329359	17.4172	7.04207	0.585228	1.40465	0.170296	1.25132	0.557263	0.61012	1.83892	0.678602	1.0178	1.1701	1.04378	0.678034	0.335831	1.02849	2.26654	2.17691	0.765101	0.170579	3.1501	2.64081	4.97627	0.161023	1.40609	2.82783	1.22173	1.41532	3.13964	0.861103	2.35812	0.152274
TaVQ24-4A1	TaVQ20-A1	TraesCS4A02G411100	0	0	0	0	0	0	0	0	0	0	0	0	0	0	0	0	0	0	0	0	0	0	0	0	0	0	0	0	0	0	0	0	0	0	0	0	0	0	0	0	0	0	0.156642	0	0.054067	0	0
TaVQ24-4A2	TaVQ20-A2	TraesCS4A02G411200	0	0	0	0	0	0	0	0	0	0	0	0	0	0	0	0	0	0	0	0	0	0	0	0	0	0	0	0	0	0	0	0	0	0	0	0	0	0	0	0.0307582	0	0	0.0275541	0	0	0	0.046664
TaVQ24-4B	TaVQ20-B	TraesCS4B02G311200	0	0	0	0	0	0	0	0	0	0	0	0	0	0	0	0	0	0	0	0	0	0	0	0	0	0	0	0	0	0	0	0	0	0	0	0	0	0	0	0	0	0	0	0	0	0	0
TaVQ24	TaVQ20		0	0	0	0	0	0	0	0	0	0	0	0	0	0	0	0	0	0	0	0	0	0	0	0	0	0	0	0	0	0	0	0	0	0	0	0	0	0	0	0.0102527	0	0	0.0613988	0	0.0180223	0	0.0155547
TaVQ21-4A	TaVQ21-A	TraesCS4A02G225300	0	0	0.0238459	0	0	0	0	0	0	0	0	0	0	0	0	0	0	0	0	0	0	0	0	0	0	0	0	0	0	0	0	0	0	0	0	0	0	0	0	0	0	0	0	0	0	0	0
TaVQ21-4B	TaVQ21-B	TraesCS4B02G090900	0	0	0	0	0	0	0	0	0	0	0	0	0	0	0	0	0	0	0	0	0	0	0	0	0	0	0	0	0	0	0	0	0	0	0	0	0	0	0	0	0	0	0	0	0	0	0
TaVQ21-4D	TaVQ21-D	TraesCS4D02G088000	0	0	0.0238459	0	0.106295	0	0.0529847	0.101201	0.113018	0	0	0	0	0	0	0.0484003	0	0.05816	0	0	0	0	0	0	0	0	0	0	0	0	0	0	0	0	0	0	0	0	0	0	0	0	0	0	0.058628	0	0
TaVQ21	TaVQ21		0	0	0.0158973	0	0.0354318	0	0.0176616	0.0337336	0.0376726	0	0	0	0	0	0	0.0161334	0	0.0193867	0	0	0	0	0	0	0	0	0	0	0	0	0	0	0	0	0	0	0	0	0	0	0	0	0	0	0.0195427	0	0
TaVQ18-4A	TaVQ22-A	TraesCS4A02G009300	0	0	0	0	0	0	0	0	0	0.103113	0	0	0	0	0	0	0	0	0	0	0.291735	0.177877	0	0.0534177	0.697553	0	0.2203	0.0490447	0.328782	0.0514493	0	0.36739	1.28615	0	0	0.157882	0	0.170963	0	0	0	0.136013	0.252827	0.221995	0	0.135015	0
TaVQ18-4B	TaVQ22-B	TraesCS4B02G295300	0	0	0	0	0	0.0369423	0.144086	0.0203779	0.230984	1.85614	0	0	0.0398063	0.0425582	1.71422	0.0431087	0.0867017	0.0353687	0	0.175421	2.53977	0.933556	0	0.883003	6.41097	0.476259	1.72517	0.641279	4.12243	2.81645	0	7.09601	7.81229	0.553398	0.385951	0.672323	0.347484	1.25078	0.156115	0.346068	1.89321	1.7257	0.658293	1.69786	0	0.39509	0.23991
TaVQ18-4D	TaVQ22-D	TraesCS4D02G294200	0	0	0.0331431	0	0	0	0	0	0.212037	1.02181	0	0	0	0	0.214295	0.235337	0.070194	0	0	0.0252363	1.9619	0.324506	0.0268448	0.201847	2.89539	0.0605537	0.192412	0.438204	2.11666	0.42045	0	4.45174	6.90741	0.278488	0.0248255	0.212906	0.0392393	2.10751	0.0308463	0.362423	1.13972	0.829345	1.31053	1.11522	0.127104	0.17429	0.200154
TaVQ18	TaVQ22		0	0	0.0110477	0	0	0.0123141	0.0480288	0.00679262	0.147674	0.993686	0	0	0.0132688	0.0141861	0.642839	0.0928151	0.0522986	0.0117896	0	0.0668859	1.5978	0.478646	0.00894826	0.379423	3.33464	0.178938	0.712629	0.376176	2.18929	1.09612	0	3.97171	5.33528	0.277295	0.136926	0.347704	0.128908	1.17642	0.0623204	0.236164	1.01098	0.897019	0.740549	1.01169	0.042368	0.234798	0.146688
TaVQ20-4A	TaVQ23-A	TraesCS4A02G127100	0.666457	0.183017	0.300533	0.0797767	0.0845137	0.0949005	3.2543	1.67474	1.54702	0.686873	1.93395	0.0914972	1.66016	3.40959	0.713616	0.251657	0.0659352	1.31609	1.7696	0.0364997	0.296685	0.0919588	1.755	0.063742	0.205781	0.0654047	0.0393084	0.16336	0.178294	0.046108	1.38385	0.178492	0.0158653	0.304693	0.632265	0	0	0.036961	0.752645	0.0623032	0.0632175	0.124571	0.0346358	0	0.869128	0	0.213452
TaVQ20-4B	TaVQ23-B	TraesCS4B02G177800	0.0292836	0.111599	0.060898	0	0	0	0.95322	0.565891	0.89418	0.456039	0.577668	0	0.573034	1.44835	0.294676	0.0311105	0	0.262343	0.28138	0	0.0316138	0.081559	0.52483	0	0	0	0	0	0	0	0.148505	0	0	0.235979	0.244708	0	0	0	0.223782	0.0333159	0	0	0	0	0	0	0.157071
TaVQ20-4D	TaVQ23-D	TraesCS4D02G179400	1.12023	0.513894	0.521566	0	0.226116	0.209938	2.93769	1.91087	2.28723	0.94674	1.26688	0.0868957	1.92234	3.79537	0.728069	0.380951	0.123339	1.02205	2.0061	0.0928423	0.573641	0.0271863	1.64247	0.162426	0.121752	0.11447	0.153131	1.62814	0.171495	0.269687	0.630077	0.2447	0.256826	0.568699	0.710702	0.0457617	0.0683451	0.095411	0.447735	0.449915	0	0	0	0.0874497	0.395317	0	0.436742
TaVQ20	TaVQ23		0.605322	0.269503	0.294332	0.0265922	0.103543	0.101613	2.38174	1.38383	1.57614	0.69655	1.2595	0.0594643	1.38518	2.88444	0.578787	0.221239	0.0630913	0.866828	1.35236	0.043114	0.300647	0.0669014	1.30743	0.0753893	0.109178	0.0599582	0.0641465	0.597168	0.116596	0.105265	0.72081	0.141064	0.0908971	0.369791	0.529225	0.0152539	0.0227817	0.044124	0.474721	0.181845	0.0210725	0.0415236	0.0115453	0.0291499	0.421482	0	0.269088
TaVQ25-4A	TaVQ24-A	TraesCS4A02G411300	0	0	0.0246317	0	0	0	0	0	0	0	0	0	0	0	0	0	0	0	0	0	0	0	0	0	0	0	0	0	0	0	0	0	0	0	0	0	0	0	0	0	0	0	0	0	0	0	0
TaVQ25-4B1	TaVQ24-B1	TraesCS4B02G311300	0	0	0	0	0	0	0	0	0	0	0	0	0	0	0	0.0203424	0	0	0	0	0	0	0	0	0	0	0	0	0	0	0	0	0	0	0	0	0	0	0	0	0	0	0	0	0	0	0
TaVQ25-4B2	TaVQ24-B2	TraesCS4B02G311400	0	0	0	0	0	0	0	0	0	0	0	0	0	0	0	0.0203424	0	0	0	0	0	0	0	0	0	0	0	0	0	0	0	0	0	0	0	0	0	0	0	0	0	0	0	0	0	0	0
TaVQ25-4D	TaVQ24-D	TraesCS4D02G309100	0	0	0	0	0	0	0	0	0	0	0	0	0	0	0	0	0	0	0	0	0	0	0	0	0	0	0	0	0	0	0	0	0	0	0	0	0	0	0	0	0	0	0	0	0.047213	0	0
TaVQ25	TaVQ24		0	0	0.00615793	0	0	0	0	0	0	0	0	0	0	0	0	0.0101712	0	0	0	0	0	0	0	0	0	0	0	0	0	0	0	0	0	0	0	0	0	0	0	0	0	0	0	0	0.0118032	0	0
TaVQ23-4A	TaVQ25-A	TraesCS4A02G369400	0	0	0.0304306	0	0	0	0	0	0	0	0	0	0	0	0	0	0	0	0	0	0	0	0	0	0	0	0	0	0	0	0	0	0	0	0	0	0	0	0	0	0	0	0	0	0	0	0
TaVQ23-5B	TaVQ25-B	TraesCS5B02G503300	0	0	0	0	0	0	0	0	0	0	0	0	0	0	0	0	0	0	0	0	0	0	0	0	0	0	0	0	0	0	0	0	0	0	0	0	0	0	0	0	0	0	0	0	0	0	0
TaVQ23	TaVQ25		0	0	0.0152153	0	0	0	0	0	0	0	0	0	0	0	0	0	0	0	0	0	0	0	0	0	0	0	0	0	0	0	0	0	0	0	0	0	0	0	0	0	0	0	0	0	0	0	0
TaVQ19-4A	TaVQ26-A	TraesCS4A02G126400	0.101276	0.0141345	0.140774	0.0143285	0.0187517	0.0119877	13.2528	4.63541	6.53869	18.5708	0.195082	0.0916169	0.0319167	0.402454	1.76227	15.7383	3.91981	0.557545	0.929718	0.204336	3.96844	2.20878	0.784469	0.230967	4.32392	0.203376	0.73526	2.77045	8.66334	1.56295	2.72221	9.96637	12.4429	2.62962	1.76945	10.6642	16.0951	20.1123	3.50251	6.70645	3.47056	0.697181	26.0679	32.1837	2.56145	13.9044	1.97934
TaVQ19-4B	TaVQ26-B	TraesCS4B02G178500	0	0	0.143197	0.059963	0.066096	0.720855	7.15305	3.30982	4.98413	11.3438	0.352037	0.103214	0.0699828	0.236736	0.681596	14.2829	3.21774	0.916249	0.965675	0.329211	1.53126	1.3339	0.799725	0.251922	1.91661	0.247877	0.479238	2.39142	3.98295	1.25015	3.16192	5.30408	8.23079	4.41051	0.570757	8.2707	8.13906	12.1468	2.34354	12.3141	1.3394	0.39554	29.8657	27.3621	3.74805	12.7701	6.13633
TaVQ19-4D	TaVQ26-D	TraesCS4D02G180100	0.023377	0	0.268295	0	0.0250167	0.0172201	7.5918	3.24466	4.50671	12.319	0.36713	0.455822	0.0398235	0.7004	1.59423	15.6896	3.88001	0.840399	0.799415	0.548557	3.86227	3.61673	1.09991	0.147096	4.16105	0.220967	0.542153	3.84949	9.37688	2.47722	2.82061	12.2351	18.5204	3.99952	0.772437	12.3251	13.4996	16.2328	2.39636	9.71693	3.13449	1.1468	27.4229	29.8263	2.05172	10.5742	3.53245
TaVQ19	TaVQ26		0.0415509	0.0047115	0.184088	0.0247638	0.0366215	0.250021	9.33256	3.72996	5.34318	14.0779	0.30475	0.216884	0.047241	0.44653	1.34603	15.237	3.67252	0.771398	0.898269	0.360701	3.12066	2.38647	0.894701	0.209995	3.46719	0.224073	0.58555	3.00378	7.34106	1.76344	2.90158	9.16851	13.0647	3.67989	1.03755	10.42	12.5779	16.164	2.74747	9.57917	2.64815	0.746508	27.7855	29.7907	2.78707	12.4162	3.88271
TaVQ27-5A	TaVQ27-A	TraesCS5A02G027100	0.627304	0.287456	0.657368	0.230207	0.29913	0.362487	1.41156	0.582807	1.43456	1.5455	0.348863	0.0907709	0.2732	0.153839	0.204049	1.73446	0.836173	0.996181	1.00484	0.111513	0.720994	0.455035	0.717065	0.273679	0.305032	0.182291	0.086122	0.940068	0.909655	0.468046	1.09519	1.74004	1.01618	1.26289	0.462478	1.17508	0.683986	1.30382	0.51077	1.22363	0.23982	0.2063	1.03461	1.06513	1.54168	0.982322	0.732617
TaVQ27-5B	TaVQ27-B	TraesCS5B02G026300	0.434887	0.106523	0.550345	0.0700353	0.228756	0.168692	0.698014	0.28065	1.01622	1.15183	0.102779	0.072181	0.0997921	0.216281	0.315467	1.72973	0.502046	0.418309	1.01658	0.200561	0.73045	0.591856	0.521051	0.0905463	0.576755	0.150878	0.162262	0.400698	1.03497	0.46423	0.805985	1.75248	0.966106	1.49381	0.598615	0.73956	0.297051	0.771251	0.737829	2.0698	0.250553	0.253703	0.83793	1.00014	1.80048	0.501543	0.490045
TaVQ27-5D	TaVQ27-D	TraesCS5D02G034800	0.586254	0.205286	0.755291	0.0695558	0.360036	0.586872	1.01697	0.369428	1.4639	1.89124	0.354036	0.138919	0.173758	0.377273	0.447704	1.86149	0.844645	0.903197	1.28764	0.247585	0.958245	1.22623	0.962426	0.151113	0.608944	0.267211	0.238122	0.610221	1.81283	0.900392	0.993721	2.68298	2.36315	1.83534	1.17564	1.41853	0.85287	1.75268	0.663206	1.65892	0.431358	0.535538	1.57412	0.950708	1.91045	0.977396	1.08875
TaVQ27	TaVQ27		0.549482	0.199755	0.654335	0.123266	0.295974	0.372684	1.04218	0.410962	1.30489	1.52952	0.26856	0.100624	0.18225	0.249131	0.322407	1.77523	0.727622	0.772563	1.10302	0.186553	0.803229	0.757708	0.733514	0.171779	0.49691	0.200127	0.162169	0.650329	1.25249	0.610889	0.964966	2.0585	1.44848	1.53068	0.745579	1.11106	0.611302	1.27592	0.637268	1.65079	0.307244	0.331847	1.14889	1.00533	1.75087	0.82042	0.770472
TaVQ30-5A	TaVQ28-A	TraesCS5A02G427000	0	0.037142	0.31283	0.21739	0.0509703	0.290408	0.301784	0	0.0830973	0.24123	0	0	0	0	0.0336113	1.70266	0.346634	0	0.169706	0.0942033	0	0.110845	0.262516	0.10768	0.126564	0.08801	0.211963	0.334644	0.433538	0.0405127	0.357382	0.163152	0.133026	0.280107	0	0.195594	0.136641	0.108791	0	0	0.0404607	0.0470607	0.122292	0.904798	0.103956	0.0427083	0
TaVQ30-5B	TaVQ28-B	TraesCS5B02G428900	0.0183966	0.0290598	0.193772	0.0667129	0.0650066	0.0917061	0.118837	0.0996217	0.168505	0.172504	0.0479663	0	0	0	0.0125849	2.75581	0.788348	0.10085	0.197693	0.0843201	0	0.0550763	0.253917	0.137403	0.237897	0.136376	0.0944933	1.02993	0.0496973	0.108875	0.234865	0.057174	0.099702	0.049139	0	0.0741001	0.103377	0.119172	0.043364	0	0	0.056169	0.0730518	0.234633	0.282132	0.158204	0
TaVQ30-5D	TaVQ28-D	TraesCS5D02G434900	0.0182506	0	0.13948	0.0723686	0	0.467738	0.0589313	0.0658963	0.0599329	0.0904209	0	0.179494	0	0	0	2.08686	0.772152	0.0141113	0.0378698	0.0120697	0.029832	0.0604505	0.0125052	0.0405453	0.194036	0.0287848	0.0543138	0.0586104	0.161368	0.213249	0.168956	0	0.259619	0	0	0.135878	0.151023	0.222103	0	0.0170271	0.0454973	0.0897928	0.1274	0.389857	0.103425	0.165971	0
TaVQ30	TaVQ28		0.0122157	0.0220673	0.215361	0.118824	0.038659	0.283284	0.159851	0.0551727	0.103845	0.168051	0.0159888	0.0598313	0	0	0.0153987	2.18178	0.635712	0.0383206	0.13509	0.0635311	0.009944	0.0754572	0.176313	0.0952094	0.186166	0.0843903	0.120257	0.474396	0.214868	0.120879	0.253734	0.0734421	0.164116	0.109749	0	0.13519	0.130347	0.150022	0.0144547	0.00567569	0.0286527	0.0643408	0.107581	0.509763	0.163171	0.122294	0
TaVQ28-5A	TaVQ29-A	TraesCS5A02G140900	0.0680263	0.0821043	0.146906	0.0816213	0.0217548	0	0.133089	0.171667	0.680293	0.237925	0.0884503	0.529339	0.0920727	0.17074	0.298933	2.34192	0.608246	0.434487	0.843326	0.841721	1.14758	0.510436	0.616407	1.0315	0.778191	0.834513	0.811036	1.67916	0.96411	0.348312	1.29913	1.21226	0.400786	2.68446	1.18842	0.443354	0.615718	0.557467	4.44726	3.22153	0.550635	0.534576	0.799614	0.10619	1.96359	0.171931	0.173558
TaVQ28-5B	TaVQ29-B	TraesCS5B02G139200	0.124949	0.0161926	0.12908	0	0.16362	0.0875012	0.160255	0.0183158	0.287085	0.111979	0.218287	0.251777	0.0185338	0.0584763	0.127588	3.00092	0.711702	0.546098	0.445732	0.679299	0.429477	0.382974	0.310393	0.715755	0.661947	0.5674	0.64065	0.721483	0.686932	0.281765	0.543692	0.250147	0.26188	1.76991	0.819901	0.375616	0.466021	0.395782	1.66456	1.30563	0.634071	0.304322	0.351196	0.226649	1.17064	0.210415	0.252519
TaVQ28-5D	TaVQ29-D	TraesCS5D02G151600	0.149315	0.0518578	0.0491423	0	0.0679437	0	0.0280394	0.0579454	0.29232	0.10212	0.139836	0.325876	0.104735	0.0259663	0.151089	0.681874	0.0835377	0.357119	0.217069	0.218277	0	0.151598	0.230894	0.105811	0.349952	0.129799	0.364221	0.687477	0.317431	0.169179	0.223543	0.156156	0.0915335	1.08933	0.49863	0.102139	0.122809	0.0334183	1.70328	1.34258	0.0308652	0.171219	0.0646053	0.217074	0.689001	0.0588103	0.459526
TaVQ28	TaVQ29		0.114097	0.0500516	0.108376	0.0272071	0.0844395	0.0291671	0.107128	0.0826427	0.4199	0.150675	0.148858	0.368997	0.0717805	0.0850608	0.192537	2.00824	0.467829	0.445901	0.502042	0.579766	0.525685	0.348336	0.385898	0.617688	0.596697	0.51057	0.605302	1.02937	0.656158	0.266418	0.68879	0.539522	0.2514	1.8479	0.83565	0.307037	0.401516	0.328889	2.60504	1.95658	0.40519	0.336706	0.405138	0.183304	1.27441	0.147052	0.295201
TaVQ29-5A	TaVQ30-A	TraesCS5A02G189700	0.98109	0.67807	0.982545	0.731631	0.621562	0.465842	1.76694	0.488509	1.30682	1.1951	0.958478	0.213695	0.993671	1.16164	0.46932	1.58671	0.710079	1.3863	2.15985	0.232384	1.18021	0.68019	1.72896	0.254513	0.594976	0.334341	0.380581	1.051	0.877245	0.703812	2.16736	2.44576	1.20586	1.50709	1.90655	2.21018	1.53515	1.77346	2.65969	2.44531	0.592624	0.61808	1.88214	2.00055	2.10462	1.51438	1.05622
TaVQ29-5B	TaVQ30-B	TraesCS5B02G193500	1.57666	0.840232	0.681713	0.541047	0.307883	0.367458	2.07467	0.602005	1.8582	1.52779	1.56892	0.237466	1.14775	1.25845	0.611285	1.55847	0.687586	1.56934	3.0766	0.337656	1.11588	1.1672	2.22473	0.161985	0.739645	0.491828	0.280175	1.37218	1.71621	0.934393	2.37373	3.20479	1.87407	2.92373	3.77282	1.79505	1.37249	1.16679	4.72457	3.83086	0.455791	0.585879	2.47957	1.67384	4.8665	1.33861	1.9243
TaVQ29-5D	TaVQ30-D	TraesCS5D02G201200	1.56127	0.536527	0.761226	0.474281	0.455798	0.535109	1.95281	0.6355	1.66844	1.67815	1.30861	0.293356	1.47263	1.64772	0.703442	2.37724	0.618976	1.43483	3.02456	0.245139	0.974123	0.755347	2.18247	0.188365	0.668714	0.328568	0.320214	1.97598	1.22181	0.822249	2.13359	2.96346	1.29901	2.62565	4.05733	2.26734	1.24231	1.53941	4.4728	4.24439	0.730473	0.898677	2.66579	2.01871	4.04339	1.36529	1.32727
TaVQ29	TaVQ30		1.373	0.684943	0.808495	0.58232	0.461748	0.456136	1.93147	0.575338	1.61115	1.46701	1.27867	0.248172	1.20468	1.35594	0.594682	1.84081	0.672214	1.46349	2.75367	0.271726	1.09007	0.86758	2.04539	0.201621	0.667778	0.384912	0.32699	1.46639	1.27175	0.820151	2.22489	2.87134	1.45965	2.35216	3.24557	2.09086	1.38332	1.49322	3.95235	3.50685	0.592963	0.700879	2.3425	1.8977	3.67151	1.4061	1.43593
TaVQ32-6A1	TaVQ31-A1	TraesCS6A02G300700	0	0.0640209	0.0951933	0	0	0	0.222833	0.216606	0.161296	0.162285	0.0285576	0	0	0	0	0.154671	0.0222739	0.0804082	0.0576797	0.0361277	0.2571	0	0.0432724	0.0954847	0.107243	0.0220934	0.0427343	0.124275	0.184418	0.0252293	0.177528	0.731686	0.164578	0.850064	0.584973	0.899049	0.378102	0.508043	0.743977	0.828764	0.288736	0.225962	1.39857	1.34118	0.694223	0.869759	0.762591
TaVQ32-6A2	TaVQ31-A2	TraesCS6A02G301100	0	0	0.0411928	0	0.071041	0.357893	0.150691	0.307731	0.257102	0.401989	0	0	0	0	0.0368317	0.498011	0.162177	0.0433785	0.0223996	0.0643645	0.474073	0.0810561	0	0.0911036	0	0.105025	0.651151	0.215088	0.153312	0.590308	0.134382	1.22099	0.910953	0.804274	0.687471	1.28211	0.653924	0.531586	1.71657	0.77753	0.271328	0.357153	0.659075	0.883724	0.266726	0.480708	1.22234
TaVQ32-6B	TaVQ31-B	TraesCS6B02G330400	0	0.0931689	0.337364	0.156981	0.202844	0.954884	0.312364	0.988542	0.72484	0.290682	0.02498	0	0	0	0.0781706	8.2249	0.56138	0.21559	0.127263	0.0637692	0.616167	0.062663	0.298084	0.0424157	0.024763	0.114216	0.149136	0.109959	0.13613	0.14174	0.386763	0.192026	0.0413234	0.70616	0.391195	0.488238	0.0244115	0.25511	0.338545	1.38204	0.252369	0.196583	0.217077	0.53217	0.264094	0.237204	0.685582
TaVQ32-6D	TaVQ31-D	TraesCS6D02G280600	0	0	0.48571	0	0.0780273	0.058863	0.0366323	0.302779	0.36457	0.256512	0	0.0931288	0	0.0299011	0.175219	0.470803	0.182921	0.0473118	0.0343563	0.0991076	0.324861	0.0327255	0.0248608	0	0	0.058662	0	0	0.0231795	0.231483	0.073596	0.0874973	0	0.290843	0.306476	0.209741	0.108256	0.152106	0.0794877	0.490259	0.099434	0.296902	0.222547	0.17245	0.209768	0.0674207	0.402693
TaVQ32	TaVQ31		0	0.0392974	0.239865	0.0392453	0.087978	0.34291	0.18063	0.453914	0.376952	0.277867	0.0133844	0.0232822	0	0.00747528	0.0725553	2.3371	0.232188	0.0966722	0.0604246	0.0658422	0.41805	0.0441111	0.0915543	0.057251	0.0330015	0.0749991	0.210755	0.112331	0.12426	0.24719	0.193068	0.55805	0.279214	0.662835	0.492529	0.719784	0.291173	0.361711	0.719644	0.869649	0.227967	0.26915	0.624318	0.732381	0.358703	0.413773	0.768302
TaVQ31-6A	TaVQ32-A	TraesCS6A02G156200	1.01774	0.510496	4.74392	0.170669	0.267796	1.73431	2.71771	0.91745	1.41046	3.94665	0.662402	0.250434	0.061587	0.236938	0.275533	22.9822	7.03846	2.7701	4.40743	0.194913	2.91082	1.29595	2.2825	0.321385	0.570992	0.195137	0.340317	1.86154	2.83108	1.35301	5.76886	9.74137	5.75941	11.245	1.28876	6.52755	2.55106	6.14631	1.01531	19.2057	2.6027	0.897883	6.8436	7.40216	19.3342	5.42669	15.1513
TaVQ31-6B	TaVQ32-B	TraesCS6B02G184400	2.2238	0.478759	3.80139	0.122311	0.700331	1.83823	4.46204	1.16938	2.46413	5.2927	0.861317	0.85924	0.170212	0.202689	0.486906	28.787	16.5344	2.3166	3.75368	0.360227	3.73163	3.50272	2.45438	0.65231	0.624053	0.335306	0.347234	2.83135	5.0941	2.86252	5.11885	13.6647	10.2075	9.72941	1.08021	10.3024	6.11183	13.1336	0.587773	16.8009	5.47201	2.35592	14.5765	15.4409	11.382	11.2578	9.43471
TaVQ31-6D	TaVQ32-D	TraesCS6D02G146200	0.888936	0.286234	1.59123	0.0860083	0.254679	2.72507	5.53832	2.01685	2.90981	5.04503	0.897998	0.853585	0.196115	0.434722	1.0468	17.6268	7.98686	2.81988	3.87198	0.550465	3.38257	3.41221	2.22381	0.87003	1.06902	0.685354	0.308919	2.49901	3.83315	2.86331	5.05683	9.19871	11.1758	6.09786	1.29448	10.0835	6.30973	10.4367	1.48057	11.0965	5.57107	1.16741	9.72416	12.7755	5.91902	8.59225	13.6568
TaVQ31	TaVQ32		1.37682	0.425163	3.37885	0.126329	0.407602	2.09921	4.23936	1.36789	2.26147	4.76146	0.807239	0.65442	0.142638	0.29145	0.603079	23.132	10.5199	2.63552	4.01103	0.368535	3.34168	2.73696	2.32023	0.614575	0.754689	0.405266	0.332157	2.3973	3.91944	2.35961	5.31485	10.8683	9.04757	9.02409	1.22115	8.97113	4.99087	9.90553	1.02789	15.701	4.54859	1.47374	10.3814	11.8729	12.2117	8.42559	12.7476
TaVQ33-6B	TaVQ33-B	TraesCS6B02G304300	0	0	0	0	0	0	0.03778	0	0	0.0376697	0	0	0	0	0.03102	0	0	0	0	0	0.0414027	0	0	0.184307	0.383548	0	0.147366	0.0420987	0.102901	0.222898	0	0.155256	0.221328	0	0	0.028738	0	0	0	0	0	0.130308	0.183255	0	0	0	0
TaVQ33-6D	TaVQ33-D	TraesCS6D02G257100	0	0	0	0	0	0.0917143	0	0	0	0.0484987	0	0	0	0	0	0.0457047	0	0	0	0	0.221767	0.219259	0	0.0629543	0	0.0440867	0.097706	0	0.289737	0.0989777	0	0	0.44084	0	0	0	0.38093	0.172185	0	0	0.30295	0.142461	0	0.331473	0.0634293	0	0
TaVQ33	TaVQ33		0	0	0	0	0	0.0458572	0.01889	0	0	0.0430842	0	0	0	0	0.01551	0.0228523	0	0	0	0	0.131585	0.10963	0	0.12363	0.191774	0.0220433	0.122536	0.0210493	0.196319	0.160938	0	0.077628	0.331084	0	0	0.014369	0.190465	0.0860923	0	0	0.151475	0.136384	0.0916277	0.165736	0.0317147	0	0
TaVQ34-7A	TaVQ34-A	TraesCS7A02G151600	0	0	0	0.0530393	0	0	0.239498	0	0	0.11766	0	0	0	0	0	0	0	0	0.13841	0	0	0	0	0.0778647	0	0	0	0	0	0	0	0	0	0	0	0	0	0	0	0.065361	0	0	0	0	0.077436	0	0.0647927
TaVQ34-7D	TaVQ34-D	TraesCS7D02G153400	0	0	0	0	0	0	0.068823	0	0	0.726613	0	0	0	0	0.0507613	0.062688	0	0	0.106734	0	0.0570407	0	0	0	0	0	0	0	0.19985	0	0	0	0	0	0.046823	0	0	0	0	0	0	0	0	0	0	0	0.066708
TaVQ34	TaVQ34		0	0	0	0.0265197	0	0	0.154161	0	0	0.422137	0	0	0	0	0.0253807	0.031344	0	0	0.122572	0	0.0285203	0	0	0.0389323	0	0	0	0	0.0999248	0	0	0	0	0	0.0234115	0	0	0	0	0.0326805	0	0	0	0	0.038718	0	0.0657503
TaVQ39-7A	TaVQ35-A	TraesCS7A02G478700	1.07152	0.317243	1.48644	0.0610099	0.118642	0.491723	3.8316	1.61797	6.00905	7.29036	0.147446	0.222655	0.202109	0.0266403	0.72994	7.77897	1.91931	0.508606	0.879786	0.508574	3.08418	0.791345	0.724236	0.901589	1.66746	1.7445	0.519855	3.05715	1.28425	0.349326	1.11794	1.5835	1.60735	4.61534	3.40503	2.95556	1.84424	3.92757	4.65426	6.86571	1.37653	0.19503	3.93421	5.19774	2.28772	2.69892	1.61189
TaVQ39-7B	TaVQ35-B	TraesCS7B02G381400	0.269362	0.0133324	0.719421	0	0.0540072	0.544306	4.49237	1.86469	7.00137	8.88254	0.379165	0.976028	0.127703	0.172982	0.739917	10.605	3.35649	1.96532	1.97593	0.467254	4.18463	1.59703	1.43132	1.69134	2.45352	2.07404	1.0826	3.76499	2.06172	0.866064	3.55384	2.03474	2.43993	5.51026	4.05729	4.10161	2.42424	4.03093	6.25985	11.1117	2.04894	0.703085	4.59934	3.52386	3.91512	2.09626	3.94546
TaVQ39-7D	TaVQ35-D	TraesCS7D02G466100	1.71987	0.818742	2.39583	0.0452377	0.38601	0.226554	4.07007	2.33782	7.0139	5.29386	0.468869	0.0482056	0.275232	0.189243	0.413484	17.1491	2.77059	2.07105	3.2354	0.360412	3.35258	0.59053	2.6339	0.676216	0.840118	1.13706	0.438457	3.86509	1.28886	0.226844	5.60487	0.970985	1.78309	4.19602	5.86015	1.41102	0.852485	2.20697	7.90523	9.09481	1.5848	0.22104	3.10688	3.92753	5.05144	1.49474	3.48888
TaVQ39	TaVQ35		1.02025	0.383106	1.5339	0.0354158	0.18622	0.420861	4.13135	1.94016	6.67477	7.15559	0.331827	0.41563	0.201682	0.129622	0.62778	11.8444	2.68213	1.51499	2.03037	0.445413	3.54046	0.99297	1.59649	1.08971	1.6537	1.65187	0.680304	3.56241	1.54494	0.480745	3.42555	1.52974	1.94346	4.77387	4.44082	2.82273	1.70699	3.38849	6.27311	9.02407	1.67009	0.373052	3.88014	4.21638	3.75143	2.09664	3.01541
TaVQ37-7A	TaVQ36-A	TraesCS7A02G375900	0	0	0	0	0	0	0	0.0284428	0.0319092	0.0205726	0	0	0	0	0	0.0855937	0	0	0	0	0	0	0	0	0	0	0.0454723	0	0	0	0	0	0	0	0	0	0	0	0	0	0.0285822	0	0	0.125196	0.034135	0	0
TaVQ37-7B	TaVQ36-B	TraesCS7B02G277500	0	0	0	0	0	0	0.0183965	0.0346617	0.0135659	0.131851	0	0.0471664	0	0	0.016854	0.953097	0.236319	0	0	0.0122672	0	0.077897	0.0297989	0	0.0336561	0	0.0137485	0	0	0	0.17823	0	0.072299	0.106772	0	0	0.0349289	0.038131	0	0.0178992	0.0844355	0.0220632	0.16337	0	0.34255	0.098682	0.0619947
TaVQ37-7D	TaVQ36-D	TraesCS7D02G372400	0	0	0.0472804	0.011769	0	0	0.0293062	0	0	0.0228883	0.039978	0.0376429	0	0	0	0.731396	0.197694	0.011785	0	0	0	0	0.0309119	0	0.0143867	0	0.0106497	0	0	0.012555	0.081991	0.0264786	0.0130162	0.0271929	0	0	0	0.0395185	0	0.00845123	0	0.0348153	0.0166337	0.0616103	0.31094	0.0268725	0.155771
TaVQ37	TaVQ36		0	0	0.0157601	0.003923	0	0	0.0159009	0.0210348	0.0151584	0.0584372	0.013326	0.0282698	0	0	0.005618	0.590029	0.144671	0.00392834	0	0.00408907	0	0.0259657	0.020237	0	0.0160142	0	0.0232902	0	0	0.00418499	0.0867403	0.0088262	0.0284384	0.0446549	0	0	0.011643	0.0258832	0	0.00878347	0.0376726	0.0189595	0.0600013	0.0622689	0.229208	0.0418515	0.0725885
TaVQ36-7A	TaVQ37-A	TraesCS7A02G349400	0	0	0.76515	0	0.0603463	0.0387777	0.426795	0.0488593	0.492441	3.36164	0.18396	4.28669	0	0	0.18783	11.7113	11.9352	0.842401	1.44749	0.273419	11.3926	8.78669	0.78099	0.682937	8.76053	0	1.66982	1.92729	15.6986	13.2435	2.48504	38.9293	39.4539	8.23126	0.152653	29.5926	39.1447	46.2785	0	14.1983	16.7919	11.9564	22.7793	39.3225	4.37298	20.6948	6.12067
TaVQ36-7B	TaVQ37-B	TraesCS7B02G233400	0.324147	0	0.940246	0	0	0.039787	0.880823	0.0500753	0.405352	3.28474	0	1.75701	0.042878	0	0.0963133	13.9967	6.67561	1.13756	0.755204	0.0401883	6.43603	2.42719	0.921493	0.474743	5.00177	0	1.06107	2.25464	11.4065	4.84707	2.31397	28.6812	19.7275	5.4126	0	41.0877	35.0612	42.1682	0	9.05478	22.4894	12.5016	43.5991	51.7145	3.21768	25.8204	6.55221
TaVQ36-7D	TaVQ37-D	TraesCS7D02G329300	0.283942	0.0300358	1.44345	0	0.0388349	0.105442	1.22206	0.180003	0.949716	4.82309	0.326883	3.6446	0.0406057	0.0180175	0.405031	19.0786	15.2934	1.46539	1.54958	0.196508	12.9504	11.3151	1.6184	1.22957	16.3592	0.0145869	1.90252	3.02777	24.7323	21.5592	3.44593	66.8575	59.0487	10.537	0	51.4807	45.8501	71.7324	0.0647394	23.4518	30.889	17.9144	63.2439	73.9246	5.1215	51.9236	12.5979
TaVQ36	TaVQ37		0.202696	0.0100119	1.04962	0	0.0330604	0.0613354	0.843226	0.0929791	0.615836	3.82316	0.170281	3.22943	0.0278279	0.00600583	0.229725	14.9289	11.3014	1.14845	1.25076	0.170038	10.2597	7.50967	1.10696	0.795752	10.0405	0.00486231	1.54447	2.40323	17.2792	13.2166	2.74831	44.8227	39.41	8.0603	0.0508844	40.7203	40.0187	53.393	0.0215798	15.5683	23.3901	14.1241	43.2074	54.9872	4.23739	32.8129	8.42361
TaVQ35-7A	TaVQ38-A	TraesCS7A02G326900	0.0590154	0.146003	0.371911	0	0.0188785	0	0.089512	0.0169367	0.082241	0.0316281	0.0652087	0	0.0321295	0	0.0256735	0.422029	0	0.0550997	0.189291	0	0	0	0.0297243	0	0	0	0	0	0	0	0.094212	0.0140985	0.031361	0.0180673	0	0	0	0	0	0	0	0	0	0	0.137967	0.065978	0.0283845
TaVQ35-7B	TaVQ38-B	TraesCS7B02G227600	0	0	0.21718	0	0.0194014	0	0	0.0190131	0.046729	0.0182461	0	0	0	0	0	0.0409627	0	0.0674143	0.131707	0	0	0	0.0157851	0	0	0	0	0	0.0559863	0.037933	0.110641	0.0173234	0	0.106248	0.0347803	0	0	0	0	0.021439	0.116478	0	0	0	0.0343933	0.0647023	0
TaVQ35-7D	TaVQ38-D	TraesCS7D02G323700	0.0464393	0.0710547	0.0393193	0	0	0	0	0	0.0162994	0	0	0	0	0	0	0.205076	0	0.0166027	0.0114978	0	0	0	0.0459978	0	0	0	0	0	0	0	0.07166	0	0	0	0	0	0	0	0	0	0	0	0	0	0	0	0
TaVQ35	TaVQ38		0.0351516	0.0723525	0.20947	0	0.0127599	0	0.0298373	0.0119833	0.0484231	0.0166247	0.0217362	0	0.0107098	0	0.00855782	0.222689	0	0.0463722	0.110832	0	0	0	0.0305024	0	0	0	0	0	0.0186621	0.0126443	0.092171	0.010474	0.0104537	0.0414385	0.0115934	0	0	0	0	0.00714633	0.0388261	0	0	0	0.0574536	0.0435601	0.0094615
TaVQ38-7A	TaVQ39-A	TraesCS7A02G401900	0.747361	0.814768	1.79908	0	0.0750417	0.284638	0.775594	0.629184	3.22877	1.85333	0.188707	3.08651	0.0576987	0.093149	3.15015	6.23576	2.99913	0.517643	0.897462	4.69008	2.30299	6.67345	1.13881	0.844414	4.86856	0.550312	2.2928	8.1295	4.5175	5.39336	1.88008	7.67221	7.96354	11.5251	0.467705	9.84867	5.55369	5.2615	0.596608	9.5532	0.216723	0.713442	8.03575	3.4366	2.7873	3.86424	8.73501
TaVQ38-7B	TaVQ39-B	TraesCS7B02G302000	0.499498	0.30231	0.344102	0.0962363	0	0	0.638684	0.323682	3.99695	1.82736	0.108121	3.5179	0.0603567	0.139417	3.46405	8.83991	5.22531	0.389092	1.44347	3.00491	3.57843	4.8575	0.726152	0.319254	2.28763	0.621391	1.80077	4.68428	6.33549	4.78506	1.14275	10.0304	9.69734	15.4198	0.44265	9.6422	5.17927	4.51023	0.725088	7.76952	0.18884	0.735782	7.09759	6.07233	4.57773	4.97257	6.98178
TaVQ38-7D	TaVQ39-D	TraesCS7D02G395700	1.19657	0.743394	1.15965	0.0420253	0.0690115	0	1.13778	0.592001	6.1886	3.51384	0.17162	3.44014	0.138246	0.197992	2.5793	8.02095	4.1858	0.518626	1.55847	3.32571	4.77653	5.6518	0.831013	0.728245	5.90554	0.586712	3.73157	5.62033	4.28179	2.75772	1.95065	6.16472	5.50231	8.89589	0.951855	6.90162	2.68034	3.18634	0.852305	6.71692	0.176521	0.581233	5.38046	2.90077	3.72119	2.981	6.16222
TaVQ38	TaVQ39		0.814476	0.620157	1.10094	0.0460872	0.0480177	0.0948792	0.850684	0.514956	4.47144	2.39818	0.15615	3.34818	0.0854336	0.143519	3.0645	7.69888	4.13674	0.475121	1.2998	3.67356	3.55265	5.72758	0.898658	0.630637	4.35391	0.586138	2.60838	6.14471	5.04493	4.31205	1.65783	7.95578	7.72106	11.9469	0.620736	8.79749	4.4711	4.31936	0.724667	8.01321	0.194028	0.676819	6.83793	4.13657	3.69541	3.93927	7.293
TaVQ40-7D	TaVQ40	TraesCS7D02G111700	0	0	0	0	0	0	0	0	0	0	0	0	0	0	0	0	0.32345	0	0	0	0	0.079644	0	0	0	0	0	0	0	0.0845307	0	0.285793	1.06196	0.125452	0	0.334776	0.426259	1.03043	0	0	0.158464	0	1.41394	3.29698	0	1.36934	0
[truncated: 23 more columns]
