# Supplementary material for: Genome-wide analysis of the VQ motif-containing gene family and expression profiles during phytohormones and abiotic stresses in wheat (Triticum aestivum L.)
Source: BMC Genomics. 2022 Apr 11;23:292. doi: 10.1186/s12864-022-08519-3 (PMC8996428; doi:10.1186/s12864-022-08519-3)
Supplement: Supplementary file 9 — Additional file9: Table S8. All the cis-regulatory elements of 113 TaVQ gene promoters predicted by PlantCARE online tool. [file 12864_2022_8519_MOESM9_ESM.xlsx]

## Sheet: Sheet1
Table S8 All the cis-regulatory elements of 113 TaVQ gene promoters predicted by PlantCARE online tool.
Name	MOTIFF NAME	SEQUENCE	SITE	NUMBER	STRAND	FOUNCTION
TaVQ1-1A	ARE	AAACCA	1326	6	+	cis-acting regulatory element essential for the anaerobic induction
TaVQ1-1A	MYB	CAACAG	421	6	+
TaVQ1-1A	MYB	CAACAG	842	6	+
TaVQ1-1A	MYB	CAACCA	1439	6	+
TaVQ1-1A	ABRE	CACGTG	685	6	+	cis-acting element involved in the abscisic acid responsiveness
TaVQ1-1A	ABRE	ACGTG	686	5	+	cis-acting element involved in the abscisic acid responsiveness
TaVQ1-1A	MYC	CATGTG	26	6	+
TaVQ1-1A	MYC	CATTTG	300	6	+
TaVQ1-1A	MYC	CATTTG	1094	6	+
TaVQ1-1A	W box	TTGACC	358	6	+
TaVQ1-1B	ABRE	CACGTG	730	6	+	cis-acting element involved in the abscisic acid responsiveness
TaVQ1-1B	ABRE	ACGTG	731	5	+	cis-acting element involved in the abscisic acid responsiveness
TaVQ1-1B	MYB	CAACAG	878	6	+
TaVQ1-1B	MYB	CAACCA	1439	6	+
TaVQ1-1B	TGACG-motif	TGACG	1036	5	+	cis-acting regulatory element involved in the MeJA-responsiveness
TaVQ1-1B	MYC	CATTTG	217	6	+
TaVQ1-1B	Myb	TAACTG	785	6	+
TaVQ1-1B	ARE	AAACCA	211	6	+	cis-acting regulatory element essential for the anaerobic induction
TaVQ1-1B	ARE	AAACCA	1326	6	+	cis-acting regulatory element essential for the anaerobic induction
TaVQ1-1D	Myb	TAACTG	876	6	+
TaVQ1-1D	ARE	AAACCA	921	6	+	cis-acting regulatory element essential for the anaerobic induction
TaVQ1-1D	ARE	AAACCA	1326	6	+	cis-acting regulatory element essential for the anaerobic induction
TaVQ1-1D	DRE core	GCCGAC	747	6	+
TaVQ1-1D	ABRE	CACGTG	615	6	+	cis-acting element involved in the abscisic acid responsiveness
TaVQ1-1D	ABRE	ACGTG	616	5	+	cis-acting element involved in the abscisic acid responsiveness
TaVQ1-1D	MYB	CAACAG	441	6	+
TaVQ1-1D	MYB	CAACCA	1439	6	+
TaVQ1-1D	MYC	CATGTG	30	6	+
TaVQ1-1D	MYC	CAATTG	523	6	+
TaVQ1-1D	MYC	CATTTG	1090	6	+
TaVQ2-1A	ABRE	ACGTG	248	5	-	cis-acting element involved in the abscisic acid responsiveness
TaVQ2-1A	ABRE	ACGTG	855	5	-	cis-acting element involved in the abscisic acid responsiveness
TaVQ2-1A	ABRE	ACGTG	914	5	-	cis-acting element involved in the abscisic acid responsiveness
TaVQ2-1A	W box	TTGACC	1349	6	-
TaVQ2-1A	TGACG-motif	TGACG	1113	5	-	cis-acting regulatory element involved in the MeJA-responsiveness
TaVQ2-1A	MYC	CATGTG	496	6	-
TaVQ2-1A	MYC	CATTTG	1097	6	-
TaVQ2-1A	TC-rich repeats	GTTTTCTTAC	1281	9	-	cis-acting element involved in defense and stress responsiveness
TaVQ2-1A	CGTCA-motif	CGTCA	681	5	-	cis-acting regulatory element involved in the MeJA-responsiveness
TaVQ2-1B	TC-rich repeats	GTTTTCTTAC	1277	9	-	cis-acting element involved in defense and stress responsiveness
TaVQ2-1B	MYC	CATGTG	115	6	-
TaVQ2-1B	MBS	CAACTG	937	6	-	MYB binding site involved in drought-inducibility
TaVQ2-1B	Myb	CAACTG	937	6	-
TaVQ2-1B	TGACG-motif	TGACG	1108	5	-	cis-acting regulatory element involved in the MeJA-responsiveness
TaVQ2-1B	MYB	CAACCA	245	6	-
TaVQ2-1B	ABRE	ACGTG	899	5	-	cis-acting element involved in the abscisic acid responsiveness
TaVQ2-1B	W box	TTGACC	1345	6	-
TaVQ2-1D	TGACG-motif	TGACG	386	5	-	cis-acting regulatory element involved in the MeJA-responsiveness
TaVQ2-1D	TGACG-motif	TGACG	1109	5	-	cis-acting regulatory element involved in the MeJA-responsiveness
TaVQ2-1D	MYC	CATGTG	346	6	-
TaVQ2-1D	MYC	CAATTG	940	6	-
TaVQ2-1D	MYC	CATTTG	1093	6	-
TaVQ2-1D	TGA-element	AACGAC	22	6	-	auxin-responsive element
TaVQ2-1D	W box	TTGACC	1347	6	-
TaVQ2-1D	ABRE	ACGTG	132	5	-	cis-acting element involved in the abscisic acid responsiveness
TaVQ2-1D	ABRE	ACGTG	736	5	-	cis-acting element involved in the abscisic acid responsiveness
TaVQ2-1D	MYB	CAACCA	242	6	-
TaVQ2-1D	MYB	CAACCA	415	6	-
TaVQ2-1D	ARE	AAACCA	747	6	-	cis-acting regulatory element essential for the anaerobic induction
TaVQ3-1A	ABRE	CACGTG	377	6	+	cis-acting element involved in the abscisic acid responsiveness
TaVQ3-1A	ABRE	ACGTG	378	5	+	cis-acting element involved in the abscisic acid responsiveness
TaVQ3-1A	ABRE	ACGTG	989	5	+	cis-acting element involved in the abscisic acid responsiveness
TaVQ3-1A	ABRE	ACGTG	1192	5	+	cis-acting element involved in the abscisic acid responsiveness
TaVQ3-1A	MYB	CAACAG	1011	6	+
TaVQ3-1A	W box	TTGACC	279	6	+
TaVQ3-1A	W box	TTGACC	616	6	+
TaVQ3-1A	W box	TTGACC	1371	6	+
TaVQ3-1A	TGACG-motif	TGACG	1400	5	+	cis-acting regulatory element involved in the MeJA-responsiveness
TaVQ3-1A	GARE-motif	TCTGTTG	600	7	+	gibberellin-responsive element
TaVQ3-1A	MYC	CATTTG	570	6	+
TaVQ3-1A	MYC	CATTTG	1340	6	+
TaVQ3-1A	CGTCA-motif	CGTCA	161	5	+	cis-acting regulatory element involved in the MeJA-responsiveness
TaVQ3-1A	CGTCA-motif	CGTCA	621	5	+	cis-acting regulatory element involved in the MeJA-responsiveness
TaVQ3-1A	TC-rich repeats	ATTCTCTAAC	1046	9	+	cis-acting element involved in defense and stress responsiveness
TaVQ3-1B	W box	TTGACC	421	6	+
TaVQ3-1B	W box	TTGACC	768	6	+
TaVQ3-1B	W box	TTGACC	1026	6	+
TaVQ3-1B	ABRE	ACGTG	792	5	+	cis-acting element involved in the abscisic acid responsiveness
TaVQ3-1B	ABRE	ACGTG	1045	5	+	cis-acting element involved in the abscisic acid responsiveness
TaVQ3-1B	ABRE	ACGTG	1172	5	+	cis-acting element involved in the abscisic acid responsiveness
TaVQ3-1B	TGACG-motif	TGACG	1170	5	+	cis-acting regulatory element involved in the MeJA-responsiveness
TaVQ3-1B	CGTCA-motif	CGTCA	281	5	+	cis-acting regulatory element involved in the MeJA-responsiveness
TaVQ3-1B	Myb	TAACTG	206	6	+
TaVQ3-1B	Myb	TAACTG	234	6	+
TaVQ3-1B	MYC	CATGTG	521	6	+
TaVQ3-1B	MYC	CATTTG	1328	6	+
TaVQ3-1B	LTR	CCGAAA	826	6	+	cis-acting element involved in low-temperature responsiveness
TaVQ4-1D	GARE-motif	TCTGTTG	540	7	-	gibberellin-responsive element
TaVQ4-1D	CGTCA-motif	CGTCA	133	5	-	cis-acting regulatory element involved in the MeJA-responsiveness
TaVQ4-1D	CGTCA-motif	CGTCA	346	5	-	cis-acting regulatory element involved in the MeJA-responsiveness
TaVQ4-1D	DRE core	GCCGAC	786	6	-
TaVQ4-1D	ABRE	CACGTG	955	6	-	cis-acting element involved in the abscisic acid responsiveness
TaVQ4-1D	ABRE	CACGTG	1017	6	-	cis-acting element involved in the abscisic acid responsiveness
TaVQ4-1D	ABRE	ACGTG	1073	5	-	cis-acting element involved in the abscisic acid responsiveness
TaVQ4-1D	ABRE	GCCGCGTGGC	1270	9	-	cis-acting element involved in the abscisic acid responsiveness
TaVQ4-1D	MYB	TAACCA	938	6	-
TaVQ4-1D	MYC	CATTTG	1325	6	-
TaVQ4-1D	TGACG-motif	TGACG	180	5	-	cis-acting regulatory element involved in the MeJA-responsiveness
TaVQ4-1D	TGACG-motif	TGACG	337	5	-	cis-acting regulatory element involved in the MeJA-responsiveness
TaVQ4-1D	TGACG-motif	TGACG	795	5	-	cis-acting regulatory element involved in the MeJA-responsiveness
TaVQ4-1D	TGACG-motif	TGACG	1075	5	-	cis-acting regulatory element involved in the MeJA-responsiveness
TaVQ4-1D	TGACG-motif	TGACG	1132	5	-	cis-acting regulatory element involved in the MeJA-responsiveness
TaVQ5-2A	TGACG-motif	TGACG	743	5	-	cis-acting regulatory element involved in the MeJA-responsiveness
TaVQ5-2A	MYC	CATGTG	1097	6	-
TaVQ5-2A	CAT-box	GCCACT	482	6	-	cis-acting regulatory element related to meristem expression
TaVQ5-2A	MYB	CAACCA	367	6	-
TaVQ5-2A	ABRE	CGTACGTGCA	1440	9	-	cis-acting element involved in the abscisic acid responsiveness
TaVQ5-2A	CGTCA-motif	CGTCA	11	5	-	cis-acting regulatory element involved in the MeJA-responsiveness
TaVQ5-2A	GC-motif	CCCCCG	1167	6	-	enhancer-like element involved in anoxic specific inducibility
TaVQ5-2B	Myb	CAACTG	163	6	-
TaVQ5-2B	MYB	CAACCA	462	6	-
TaVQ5-2B	MYC	CATGTG	1129	6	-
TaVQ5-2B	MBS	CAACTG	163	6	-	MYB binding site involved in drought-inducibility
TaVQ5-2B	ABRE	ACGTG	870	5	-	cis-acting element involved in the abscisic acid responsiveness
TaVQ5-2B	GC-motif	CCCCCG	1156	6	-	enhancer-like element involved in anoxic specific inducibility
TaVQ5-2B	TGACG-motif	TGACG	832	5	-	cis-acting regulatory element involved in the MeJA-responsiveness
TaVQ5-2B	CGTCA-motif	CGTCA	109	5	-	cis-acting regulatory element involved in the MeJA-responsiveness
TaVQ5-2B	ABRE3a	TACGTG	870	6	-
TaVQ6-2A	DRE core	GCCGAC	760	6	-
TaVQ6-2A	MYB	CAACCA	597	6	-
TaVQ6-2A	MYB	TAACCA	1473	6	-
TaVQ6-2A	W box	TTGACC	645	6	-
TaVQ6-2A	MYC	CATGTG	857	6	-
TaVQ6-2A	MBS	CAACTG	462	6	-	MYB binding site involved in drought-inducibility
TaVQ6-2A	GARE-motif	TCTGTTG	358	7	-	gibberellin-responsive element
TaVQ6-2A	Myb	CAACTG	462	6	-
TaVQ6-2A	CGTCA-motif	CGTCA	45	5	-	cis-acting regulatory element involved in the MeJA-responsiveness
TaVQ6-2B1	TGACG-motif	TGACG	817	5	-	cis-acting regulatory element involved in the MeJA-responsiveness
TaVQ6-2B1	ARE	AAACCA	929	6	-	cis-acting regulatory element essential for the anaerobic induction
TaVQ6-2B1	MYB	TAACCA	1109	6	-
TaVQ6-2B1	ABRE	GCCGCGTGGC	445	9	-	cis-acting element involved in the abscisic acid responsiveness
TaVQ6-2B1	ABRE	ACGTG	653	5	-	cis-acting element involved in the abscisic acid responsiveness
TaVQ6-2B1	ABRE	ACGTG	815	5	-	cis-acting element involved in the abscisic acid responsiveness
TaVQ6-2B1	ABRE	CACGTG	936	6	-	cis-acting element involved in the abscisic acid responsiveness
TaVQ6-2B1	GC-motif	CCCCCG	491	6	-	enhancer-like element involved in anoxic specific inducibility
TaVQ6-2B1	ABRE3a	TACGTG	653	6	-
TaVQ6-2B1	CGTCA-motif	CGTCA	241	5	-	cis-acting regulatory element involved in the MeJA-responsiveness
TaVQ6-2B2	ABRE	ACGTG	449	5	-	cis-acting element involved in the abscisic acid responsiveness
TaVQ6-2B2	ABRE	CACGTG	1412	6	-	cis-acting element involved in the abscisic acid responsiveness
TaVQ6-2B2	ABRE2	CCACGTGG	1411	8	-
TaVQ6-2B2	LTR	CCGAAA	87	6	-	cis-acting element involved in low-temperature responsiveness
TaVQ6-2B2	ARE	AAACCA	655	6	-	cis-acting regulatory element essential for the anaerobic induction
TaVQ6-2B2	MYB	CAACAG	2	6	-
TaVQ6-2B2	MYB	CAACCA	1054	6	-
TaVQ6-2B2	TGA-element	AACGAC	82	6	-	auxin-responsive element
TaVQ6-2B2	TCA-element	CCATCTTTTT	476	9	-	cis-acting element involved in salicylic acid responsiveness
TaVQ6-2B3	LTR	CCGAAA	576	6	-	cis-acting element involved in low-temperature responsiveness
TaVQ6-2B3	ABRE4	CACGTA	858	6	-
TaVQ6-2B3	CGTCA-motif	CGTCA	959	5	-	cis-acting regulatory element involved in the MeJA-responsiveness
TaVQ6-2B3	W box	TTGACC	1011	6	-
TaVQ6-2B3	GARE-motif	TCTGTTG	673	7	-	gibberellin-responsive element
TaVQ6-2B3	MYB	TAACCA	788	6	-
TaVQ6-2B3	MYB	CAACAG	813	6	-
TaVQ6-2D	CAT-box	GCCACT	1210	6	+	cis-acting regulatory element related to meristem expression
TaVQ6-2D	ARE	AAACCA	491	6	+	cis-acting regulatory element essential for the anaerobic induction
TaVQ6-2D	W box	TTGACC	423	6	+
TaVQ6-2D	W box	TTGACC	961	6	+
TaVQ6-2D	ABRE	ACGTG	869	5	+	cis-acting element involved in the abscisic acid responsiveness
TaVQ6-2D	ABRE	ACGTG	1468	5	+	cis-acting element involved in the abscisic acid responsiveness
TaVQ6-2D	MYB	TAACCA	89	6	+
TaVQ6-2D	LTR	CCGAAA	453	6	+	cis-acting element involved in low-temperature responsiveness
TaVQ6-2D	MYC	CATGTG	269	6	+
TaVQ6-2D	MYC	CATTTG	390	6	+
TaVQ6-2D	MYC	CATGTG	1066	6	+
TaVQ7-2A	MYC	CATTTG	335	6	+
TaVQ7-2A	MYC	CATTTG	778	6	+
TaVQ7-2A	MYC	CATGTG	849	6	+
TaVQ7-2A	GC-motif	CCCCCG	1402	6	+	enhancer-like element involved in anoxic specific inducibility
TaVQ7-2A	ABRE	ACGTG	640	5	+	cis-acting element involved in the abscisic acid responsiveness
TaVQ7-2A	ABRE	ACGTG	857	5	+	cis-acting element involved in the abscisic acid responsiveness
TaVQ7-2A	CGTCA-motif	CGTCA	1157	5	+	cis-acting regulatory element involved in the MeJA-responsiveness
TaVQ7-2A	TGACG-motif	TGACG	57	5	+	cis-acting regulatory element involved in the MeJA-responsiveness
TaVQ7-2A	TGACG-motif	TGACG	1093	5	+	cis-acting regulatory element involved in the MeJA-responsiveness
TaVQ7-2A	ARE	AAACCA	1047	6	+	cis-acting regulatory element essential for the anaerobic induction
TaVQ7-2A	ABRE3a	TACGTG	639	6	+
TaVQ7-2A	ABRE3a	TACGTG	856	6	+
TaVQ7-2A	CAT-box	GCCACT	742	6	+	cis-acting regulatory element related to meristem expression
TaVQ7-2A	CAT-box	GCCACT	1088	6	+	cis-acting regulatory element related to meristem expression
TaVQ7-2A	P-box	CCTTTTG	52	7	+	gibberellin-responsive element
TaVQ7-2A	MYB	CAACCA	929	6	+
TaVQ7-2B	ARE	AAACCA	1047	6	+	cis-acting regulatory element essential for the anaerobic induction
TaVQ7-2B	CGTCA-motif	CGTCA	1150	5	+	cis-acting regulatory element involved in the MeJA-responsiveness
TaVQ7-2B	GC-motif	CCCCCG	1397	6	+	enhancer-like element involved in anoxic specific inducibility
TaVQ7-2B	CAT-box	GCCACT	1088	6	+	cis-acting regulatory element related to meristem expression
TaVQ7-2B	MYC	CATTTG	486	6	+
TaVQ7-2B	DRE core	GCCGAC	868	6	+
TaVQ7-2B	MYB	CAACCA	739	6	+
TaVQ7-2B	ABRE	ACGTG	757	5	+	cis-acting element involved in the abscisic acid responsiveness
TaVQ7-2D	CGTCA-motif	CGTCA	1157	5	+	cis-acting regulatory element involved in the MeJA-responsiveness
TaVQ7-2D	ABRE3a	TACGTG	877	6	+
TaVQ7-2D	GC-motif	CCCCCG	1396	6	+	enhancer-like element involved in anoxic specific inducibility
TaVQ7-2D	ABRE	ACGTG	781	5	+	cis-acting element involved in the abscisic acid responsiveness
TaVQ7-2D	ABRE	ACGTG	878	5	+	cis-acting element involved in the abscisic acid responsiveness
TaVQ7-2D	MYC	CATGTG	42	6	+
TaVQ7-2D	MYC	CATGTG	870	6	+
TaVQ7-2D	CAT-box	GCCACT	1095	6	+	cis-acting regulatory element related to meristem expression
TaVQ7-2D	ARE	AAACCA	1053	6	+	cis-acting regulatory element essential for the anaerobic induction
TaVQ7-2D	DRE core	GCCGAC	886	6	+
TaVQ7-2D	MYB	CAACCA	126	6	+
TaVQ7-2D	MYB	TAACCA	210	6	+
TaVQ7-2D	MYB	CAACCA	763	6	+
TaVQ7-2D	MYB	CAACCA	951	6	+
TaVQ8-2A	ABRE	CGTACGTGCA	1471	9	+	cis-acting element involved in the abscisic acid responsiveness
TaVQ8-2A	ABRE	ACGTG	1474	5	+	cis-acting element involved in the abscisic acid responsiveness
TaVQ8-2A	ABRE3a	TACGTG	1473	6	+
TaVQ8-2A	CGTCA-motif	CGTCA	1	5	+	cis-acting regulatory element involved in the MeJA-responsiveness
TaVQ8-2A	CGTCA-motif	CGTCA	73	5	+	cis-acting regulatory element involved in the MeJA-responsiveness
TaVQ8-2A	CGTCA-motif	CGTCA	228	5	+	cis-acting regulatory element involved in the MeJA-responsiveness
TaVQ8-2A	CGTCA-motif	CGTCA	397	5	+	cis-acting regulatory element involved in the MeJA-responsiveness
TaVQ8-2A	CGTCA-motif	CGTCA	469	5	+	cis-acting regulatory element involved in the MeJA-responsiveness
TaVQ8-2A	CGTCA-motif	CGTCA	624	5	+	cis-acting regulatory element involved in the MeJA-responsiveness
TaVQ8-2A	CGTCA-motif	CGTCA	793	5	+	cis-acting regulatory element involved in the MeJA-responsiveness
TaVQ8-2A	CGTCA-motif	CGTCA	865	5	+	cis-acting regulatory element involved in the MeJA-responsiveness
TaVQ8-2A	CGTCA-motif	CGTCA	1020	5	+	cis-acting regulatory element involved in the MeJA-responsiveness
TaVQ8-2A	CGTCA-motif	CGTCA	1173	5	+	cis-acting regulatory element involved in the MeJA-responsiveness
TaVQ8-2A	CGTCA-motif	CGTCA	1448	5	+	cis-acting regulatory element involved in the MeJA-responsiveness
TaVQ8-2A	P-box	CCTTTTG	386	7	+	gibberellin-responsive element
TaVQ8-2A	P-box	CCTTTTG	782	7	+	gibberellin-responsive element
TaVQ8-2A	TCA-element	TCAGAAGAGG	1249	9	+	cis-acting element involved in salicylic acid responsiveness
TaVQ8-2A	LTR	CCGAAA	1260	6	+	cis-acting element involved in low-temperature responsiveness
TaVQ8-2B	TGACG-motif	TGACG	177	5	+	cis-acting regulatory element involved in the MeJA-responsiveness
TaVQ8-2B	TGACG-motif	TGACG	782	5	+	cis-acting regulatory element involved in the MeJA-responsiveness
TaVQ8-2B	ABRE4	CACGTA	1473	6	+
TaVQ8-2B	W box	TTGACC	1187	6	+
TaVQ8-2B	W box	TTGACC	1212	6	+
TaVQ8-2B	MYB	CAACAG	150	6	+
TaVQ8-2B	MYB	CAACCA	842	6	+
TaVQ8-2B	ABRE	CGTACGTGCA	1475	9	+	cis-acting element involved in the abscisic acid responsiveness
TaVQ8-2B	ABRE	ACGTG	1478	5	+	cis-acting element involved in the abscisic acid responsiveness
TaVQ8-2B	AuxRR-core	GGTCCAT	743	7	+	cis-acting regulatory element involved in auxin responsiveness
TaVQ8-2B	MBS	CAACTG	648	6	+	MYB binding site involved in drought-inducibility
TaVQ8-2B	MBS	CAACTG	677	6	+	MYB binding site involved in drought-inducibility
TaVQ8-2B	Myb	CAACTG	648	6	+
TaVQ8-2B	Myb	CAACTG	677	6	+
TaVQ8-2B	ABRE3a	TACGTG	1477	6	+
TaVQ8-2B	CGTCA-motif	CGTCA	1444	5	+	cis-acting regulatory element involved in the MeJA-responsiveness
TaVQ8-2D	W box	TTGACC	1181	6	+
TaVQ8-2D	ABRE4	CACGTA	1473	6	+
TaVQ8-2D	ABRE3a	TACGTG	1477	6	+
TaVQ8-2D	CGTCA-motif	CGTCA	1444	5	+	cis-acting regulatory element involved in the MeJA-responsiveness
TaVQ8-2D	CGTCA-motif	CGTCA	1486	5	+	cis-acting regulatory element involved in the MeJA-responsiveness
TaVQ8-2D	DRE core	GCCGAC	935	6	+
TaVQ8-2D	DRE core	GCCGAC	964	6	+
TaVQ8-2D	DRE core	GCCGAC	993	6	+
TaVQ8-2D	DRE core	GCCGAC	1023	6	+
TaVQ8-2D	DRE core	GCCGAC	1052	6	+
TaVQ8-2D	ABRE	ACGTG	399	5	+	cis-acting element involved in the abscisic acid responsiveness
TaVQ8-2D	ABRE	CGTACGTGCA	1475	9	+	cis-acting element involved in the abscisic acid responsiveness
TaVQ8-2D	ABRE	ACGTG	1478	5	+	cis-acting element involved in the abscisic acid responsiveness
TaVQ9-2A	W box	TTGACC	634	6	+
TaVQ9-2A	TATC-box	TATCCCA	1185	7	+	cis-acting element involved in gibberellin-responsiveness
TaVQ9-2A	MYB	CAACAG	1062	6	+
TaVQ9-2A	MYB	TAACCA	1070	6	+
TaVQ9-2A	MYC	CATTTG	1235	6	+
TaVQ9-2A	ABRE	CACGTG	669	6	+	cis-acting element involved in the abscisic acid responsiveness
TaVQ9-2A	ABRE	ACGTG	670	5	+	cis-acting element involved in the abscisic acid responsiveness
TaVQ9-2A	ABRE	CGCACGTGTC	1339	9	+	cis-acting element involved in the abscisic acid responsiveness
TaVQ9-2A	DRE core	GCCGAC	396	6	+
TaVQ9-2A	DRE core	GCCGAC	628	6	+
TaVQ9-2A	TGACG-motif	TGACG	142	5	+	cis-acting regulatory element involved in the MeJA-responsiveness
TaVQ9-2A	TGACG-motif	TGACG	988	5	+	cis-acting regulatory element involved in the MeJA-responsiveness
TaVQ9-2A	ARE	AAACCA	770	6	+	cis-acting regulatory element essential for the anaerobic induction
TaVQ9-2A	CGTCA-motif	CGTCA	1351	5	+	cis-acting regulatory element involved in the MeJA-responsiveness
TaVQ9-2B	CGTCA-motif	CGTCA	1353	5	+	cis-acting regulatory element involved in the MeJA-responsiveness
TaVQ9-2B	MBS	CAACTG	696	6	+	MYB binding site involved in drought-inducibility
TaVQ9-2B	ABRE	CACGTG	470	6	+	cis-acting element involved in the abscisic acid responsiveness
TaVQ9-2B	ABRE	ACGTG	471	5	+	cis-acting element involved in the abscisic acid responsiveness
TaVQ9-2B	Myb	CAACTG	696	6	+
TaVQ9-2B	DRE core	GCCGAC	12	6	+
TaVQ9-2B	DRE core	GCCGAC	1216	6	+
TaVQ9-2D	MYB	CAACCA	490	6	+
TaVQ9-2D	ABRE	ACGTG	314	5	+	cis-acting element involved in the abscisic acid responsiveness
TaVQ9-2D	ABRE	CACGTG	568	6	+	cis-acting element involved in the abscisic acid responsiveness
TaVQ9-2D	ABRE	ACGTG	569	5	+	cis-acting element involved in the abscisic acid responsiveness
TaVQ9-2D	ABRE	ACGTG	803	5	+	cis-acting element involved in the abscisic acid responsiveness
TaVQ9-2D	W box	TTGACC	533	6	+
TaVQ9-2D	TATC-box	TATCCCA	1151	7	+	cis-acting element involved in gibberellin-responsiveness
TaVQ9-2D	MYC	CATTTG	1240	6	+
TaVQ9-2D	TGACG-motif	TGACG	312	5	+	cis-acting regulatory element involved in the MeJA-responsiveness
TaVQ9-2D	CAT-box	GCCACT	307	6	+	cis-acting regulatory element related to meristem expression
TaVQ9-2D	MBS	CAACTG	302	6	+	MYB binding site involved in drought-inducibility
TaVQ9-2D	Myb	TAACTG	32	6	+
TaVQ9-2D	Myb	CAACTG	302	6	+
TaVQ9-2D	CGTCA-motif	CGTCA	921	5	+	cis-acting regulatory element involved in the MeJA-responsiveness
TaVQ9-2D	CGTCA-motif	CGTCA	1356	5	+	cis-acting regulatory element involved in the MeJA-responsiveness
TaVQ10-2A	MBS	CAACTG	10	6	+	MYB binding site involved in drought-inducibility
TaVQ10-2A	GC-motif	CCCCCG	305	6	+	enhancer-like element involved in anoxic specific inducibility
TaVQ10-2A	GC-motif	CCCCCG	318	6	+	enhancer-like element involved in anoxic specific inducibility
TaVQ10-2A	ABRE3a	TACGTG	61	6	+
TaVQ10-2A	ABRE3a	TACGTG	397	6	+
TaVQ10-2A	CGTCA-motif	CGTCA	46	5	+	cis-acting regulatory element involved in the MeJA-responsiveness
TaVQ10-2A	TGACG-motif	TGACG	336	5	+	cis-acting regulatory element involved in the MeJA-responsiveness
TaVQ10-2A	TGACG-motif	TGACG	583	5	+	cis-acting regulatory element involved in the MeJA-responsiveness
TaVQ10-2A	Myb	CAACTG	10	6	+
TaVQ10-2A	MYC	CATGTG	1144	6	+
TaVQ10-2A	MYC	CATGTG	1230	6	+
TaVQ10-2A	MYC	CATGTG	1407	6	+
TaVQ10-2A	ABRE	ACGTG	62	5	+	cis-acting element involved in the abscisic acid responsiveness
TaVQ10-2A	ABRE	GCCGCGTGGC	164	9	+	cis-acting element involved in the abscisic acid responsiveness
TaVQ10-2A	ABRE	ACGTG	398	5	+	cis-acting element involved in the abscisic acid responsiveness
TaVQ10-2B	MYC	CATGTG	1130	6	+
TaVQ10-2B	MYC	CATGTG	1407	6	+
TaVQ10-2B	ABRE	CGTACGTGCA	78	9	+	cis-acting element involved in the abscisic acid responsiveness
TaVQ10-2B	ABRE	ACGTG	81	5	+	cis-acting element involved in the abscisic acid responsiveness
TaVQ10-2B	ABRE	ACGTG	166	5	+	cis-acting element involved in the abscisic acid responsiveness
TaVQ10-2B	TGACG-motif	TGACG	13	5	+	cis-acting regulatory element involved in the MeJA-responsiveness
TaVQ10-2B	TGACG-motif	TGACG	221	5	+	cis-acting regulatory element involved in the MeJA-responsiveness
TaVQ10-2B	TGACG-motif	TGACG	267	5	+	cis-acting regulatory element involved in the MeJA-responsiveness
TaVQ10-2B	ABRE3a	TACGTG	80	6	+
TaVQ10-2B	ABRE3a	TACGTG	165	6	+
TaVQ10-2D	ABRE3a	TACGTG	342	6	+
TaVQ10-2D	TGACG-motif	TGACG	281	5	+	cis-acting regulatory element involved in the MeJA-responsiveness
TaVQ10-2D	TGACG-motif	TGACG	474	5	+	cis-acting regulatory element involved in the MeJA-responsiveness
TaVQ10-2D	TGACG-motif	TGACG	519	5	+	cis-acting regulatory element involved in the MeJA-responsiveness
TaVQ10-2D	GC-motif	CCCCCG	233	6	+	enhancer-like element involved in anoxic specific inducibility
TaVQ10-2D	GC-motif	CCCCCG	263	6	+	enhancer-like element involved in anoxic specific inducibility
TaVQ10-2D	ABRE	GCCGCGTGGC	96	9	+	cis-acting element involved in the abscisic acid responsiveness
TaVQ10-2D	ABRE	ACGTG	343	5	+	cis-acting element involved in the abscisic acid responsiveness
TaVQ10-2D	ABRE4	CACGTA	1195	6	+
TaVQ10-2D	MYC	CATGTG	368	6	+
TaVQ10-2D	MYC	CATGTG	1119	6	+
TaVQ10-2D	MYC	CATGTG	1407	6	+
TaVQ11-3A	LTR	CCGAAA	155	6	-	cis-acting element involved in low-temperature responsiveness
TaVQ11-3A	Myb	TAACTG	46	6	-
TaVQ11-3A	MYB	CAACCA	838	6	-
TaVQ11-3A	MYB	TAACCA	990	6	-
TaVQ11-3A	TGACG-motif	TGACG	1351	5	-	cis-acting regulatory element involved in the MeJA-responsiveness
TaVQ11-3A	ABRE4	CACGTA	227	6	-
TaVQ11-3A	ABRE4	CACGTA	1456	6	-
TaVQ11-3D	CGTCA-motif	CGTCA	47	5	+	cis-acting regulatory element involved in the MeJA-responsiveness
TaVQ11-3D	CGTCA-motif	CGTCA	1351	5	+	cis-acting regulatory element involved in the MeJA-responsiveness
TaVQ11-3D	DRE core	GCCGAC	33	6	+
TaVQ11-3D	DRE core	GCCGAC	97	6	+
TaVQ11-3D	DRE core	GCCGAC	145	6	+
TaVQ11-3D	DRE core	GCCGAC	408	6	+
TaVQ11-3D	DRE core	GCCGAC	471	6	+
TaVQ11-3D	DRE core	GCCGAC	513	6	+
TaVQ11-3D	DRE core	GCCGAC	522	6	+
TaVQ11-3D	DRE core	GCCGAC	535	6	+
TaVQ11-3D	TGACG-motif	TGACG	1215	5	+	cis-acting regulatory element involved in the MeJA-responsiveness
TaVQ11-3D	GC-motif	CCCCCG	415	6	+	enhancer-like element involved in anoxic specific inducibility
TaVQ11-3D	GC-motif	CCCCCG	731	6	+	enhancer-like element involved in anoxic specific inducibility
TaVQ11-3D	GC-motif	CGGCGCCCT	750	9	+	?
TaVQ11-3D	AuxRR-core	GGTCCAT	1446	7	+	cis-acting regulatory element involved in auxin responsiveness
TaVQ11-3D	ABRE	ACGTG	1206	5	+	cis-acting element involved in the abscisic acid responsiveness
TaVQ11-3D	TCA-element	CCATCTTTTT	1003	9	+	cis-acting element involved in salicylic acid responsiveness
TaVQ11-3D	TGA-element	AACGAC	316	6	+	auxin-responsive element
TaVQ12-3A	Myb	TAACTG	758	6	-
TaVQ12-3A	CAT-box	GCCACT	441	6	-	cis-acting regulatory element related to meristem expression
TaVQ12-3A	ABRE	ACGTG	94	5	-	cis-acting element involved in the abscisic acid responsiveness
TaVQ12-3A	MYB	CAACAG	641	6	-
TaVQ12-3A	MYB	TAACCA	645	6	-
TaVQ12-3A	TGACG-motif	TGACG	712	5	-	cis-acting regulatory element involved in the MeJA-responsiveness
TaVQ12-3A	TGACG-motif	TGACG	1297	5	-	cis-acting regulatory element involved in the MeJA-responsiveness
TaVQ12-3A	GC-motif	CCCCCG	25	6	-	enhancer-like element involved in anoxic specific inducibility
TaVQ12-3A	CGTCA-motif	CGTCA	810	5	-	cis-acting regulatory element involved in the MeJA-responsiveness
TaVQ12-3A	ABRE3a	TACGTG	94	6	-
TaVQ12-3B	TCA-element	CCATCTTTTT	1107	9	-	cis-acting element involved in salicylic acid responsiveness
TaVQ12-3B	Myb	TAACTG	922	6	-
TaVQ12-3B	AuxRR-core	GGTCCAT	361	7	-	cis-acting regulatory element involved in auxin responsiveness
TaVQ12-3B	MYC	CATTTG	372	6	-
TaVQ12-3B	CGTCA-motif	CGTCA	142	5	-	cis-acting regulatory element involved in the MeJA-responsiveness
TaVQ12-3B	TGACG-motif	TGACG	1330	5	-	cis-acting regulatory element involved in the MeJA-responsiveness
TaVQ12-3D	ABRE	CACGTG	1236	6	-	cis-acting element involved in the abscisic acid responsiveness
TaVQ12-3D	MYC	CATGTG	561	6	-
TaVQ12-3D	DRE core	GCCGAC	759	6	-
TaVQ12-3D	DRE core	GCCGAC	1045	6	-
TaVQ12-3D	TC-rich repeats	GTTTTCTTAC	600	9	-	cis-acting element involved in defense and stress responsiveness
TaVQ12-3D	CGTCA-motif	CGTCA	167	5	-	cis-acting regulatory element involved in the MeJA-responsiveness
TaVQ12-3D	CGTCA-motif	CGTCA	873	5	-	cis-acting regulatory element involved in the MeJA-responsiveness
TaVQ12-3D	MYB	TAACCA	1130	6	-
TaVQ13-3A	GC-motif	CCCCCG	1447	6	+	enhancer-like element involved in anoxic specific inducibility
TaVQ13-3A	ABRE3a	TACGTG	176	6	+
TaVQ13-3A	MYB	CAACAG	105	6	+
TaVQ13-3A	MYB	CAACAG	160	6	+
TaVQ13-3A	MYB	TAACCA	1475	6	+
TaVQ13-3A	ABRE	ACGTG	177	5	+	cis-acting element involved in the abscisic acid responsiveness
TaVQ13-3A	ABRE	ACGTG	784	5	+	cis-acting element involved in the abscisic acid responsiveness
TaVQ13-3A	CAT-box	GCCACT	481	6	+	cis-acting regulatory element related to meristem expression
TaVQ13-3A	TGACG-motif	TGACG	670	5	+	cis-acting regulatory element involved in the MeJA-responsiveness
TaVQ13-3A	MYC	CAATTG	130	6	+
TaVQ13-3B	DRE core	GCCGAC	573	6	+
TaVQ13-3B	DRE core	GCCGAC	771	6	+
TaVQ13-3B	TGACG-motif	TGACG	120	5	+	cis-acting regulatory element involved in the MeJA-responsiveness
TaVQ13-3B	TGACG-motif	TGACG	534	5	+	cis-acting regulatory element involved in the MeJA-responsiveness
TaVQ13-3B	MYB	CAACAG	63	6	+
TaVQ13-3B	MYB	TAACCA	332	6	+
TaVQ13-3B	MYB	CAACCA	951	6	+
TaVQ13-3B	MYB	CAACCA	993	6	+
TaVQ13-3B	MYB	CAACCA	1047	6	+
TaVQ13-3B	MYB	CAACCA	1142	6	+
TaVQ13-3B	MYB	TAACCA	1353	6	+
TaVQ13-3B	MYB	TAACCA	1445	6	+
TaVQ13-3B	ABRE	ACGTG	961	5	+	cis-acting element involved in the abscisic acid responsiveness
TaVQ13-3B	ABRE	ACGTG	1003	5	+	cis-acting element involved in the abscisic acid responsiveness
TaVQ13-3B	CGTCA-motif	CGTCA	804	5	+	cis-acting regulatory element involved in the MeJA-responsiveness
TaVQ13-3B	CGTCA-motif	CGTCA	1265	5	+	cis-acting regulatory element involved in the MeJA-responsiveness
TaVQ13-3B	GC-motif	CCCCCG	1417	6	+	enhancer-like element involved in anoxic specific inducibility
TaVQ13-3B	TGA-element	AACGAC	300	6	+	auxin-responsive element
TaVQ13-3B	CAT-box	GCCACT	828	6	+	cis-acting regulatory element related to meristem expression
TaVQ13-3D	Myb	CAACTG	113	6	+
TaVQ13-3D	Myb	TAACTG	410	6	+
TaVQ13-3D	MYC	CAATTG	595	6	+
TaVQ13-3D	ABRE	ACGTG	1267	5	+	cis-acting element involved in the abscisic acid responsiveness
TaVQ13-3D	TGACG-motif	TGACG	353	5	+	cis-acting regulatory element involved in the MeJA-responsiveness
TaVQ13-3D	TGA-element	AACGAC	851	6	+	auxin-responsive element
TaVQ13-3D	MYB	TAACCA	1384	6	+
TaVQ13-3D	MYB	TAACCA	1475	6	+
TaVQ13-3D	CAT-box	GCCACT	947	6	+	cis-acting regulatory element related to meristem expression
TaVQ13-3D	MBS	CAACTG	113	6	+	MYB binding site involved in drought-inducibility
TaVQ13-3D	GC-motif	CCCCCG	1391	6	+	enhancer-like element involved in anoxic specific inducibility
TaVQ13-3D	GC-motif	CCCCCG	1447	6	+	enhancer-like element involved in anoxic specific inducibility
TaVQ14-3A	CGTCA-motif	CGTCA	447	5	+	cis-acting regulatory element involved in the MeJA-responsiveness
TaVQ14-3A	ABRE3a	TACGTG	127	6	+
TaVQ14-3A	GC-motif	CGCCGCGCA	1302	9	+	?
TaVQ14-3A	GC-motif	CCCCCG	1385	6	+	enhancer-like element involved in anoxic specific inducibility
TaVQ14-3A	ABRE	ACGTG	128	5	+	cis-acting element involved in the abscisic acid responsiveness
TaVQ14-3A	LTR	CCGAAA	536	6	+	cis-acting element involved in low-temperature responsiveness
TaVQ14-3A	LTR	CCGAAA	1161	6	+	cis-acting element involved in low-temperature responsiveness
TaVQ14-3A	LTR	CCGAAA	1388	6	+	cis-acting element involved in low-temperature responsiveness
TaVQ14-3A	MYC	CATGTG	35	6	+
TaVQ14-3A	ARE	AAACCA	688	6	+	cis-acting regulatory element essential for the anaerobic induction
TaVQ14-3A	TGA-element	AACGAC	857	6	+	auxin-responsive element
TaVQ14-3B	MYC	CAATTG	1319	6	-
TaVQ14-3B	ABRE3a	TACGTG	801	6	-
TaVQ14-3B	TGA-element	AACGAC	854	6	-	auxin-responsive element
TaVQ14-3B	TGA-element	AACGAC	930	6	-	auxin-responsive element
TaVQ14-3B	TGA-element	AACGAC	1158	6	-	auxin-responsive element
TaVQ14-3B	DRE core	GCCGAC	1119	6	-
TaVQ14-3B	GC-motif	CCCCCG	1042	6	-	enhancer-like element involved in anoxic specific inducibility
TaVQ14-3B	TGACG-motif	TGACG	743	5	-	cis-acting regulatory element involved in the MeJA-responsiveness
TaVQ14-3B	ABRE	ACGTG	801	5	-	cis-acting element involved in the abscisic acid responsiveness
TaVQ14-3D	TGA-element	AACGAC	851	6	-	auxin-responsive element
TaVQ14-3D	TGA-element	AACGAC	926	6	-	auxin-responsive element
TaVQ14-3D	AuxRR-core	GGTCCAT	201	7	-	cis-acting regulatory element involved in auxin responsiveness
TaVQ14-3D	GC-motif	CCCCCG	1035	6	-	enhancer-like element involved in anoxic specific inducibility
TaVQ14-3D	MYC	CAATTG	1319	6	-
TaVQ14-3D	ABRE3a	TACGTG	57	6	-
TaVQ14-3D	ABRE3a	TACGTG	798	6	-
TaVQ14-3D	ABRE4	CACGTA	1088	6	-
TaVQ14-3D	ABRE	ACGTG	57	5	-	cis-acting element involved in the abscisic acid responsiveness
TaVQ14-3D	ABRE	ACGTG	798	5	-	cis-acting element involved in the abscisic acid responsiveness
TaVQ14-3D	LTR	CCGAAA	1097	6	-	cis-acting element involved in low-temperature responsiveness
TaVQ14-3D	TGACG-motif	TGACG	740	5	-	cis-acting regulatory element involved in the MeJA-responsiveness
TaVQ15-3A	CGTCA-motif	CGTCA	142	5	+	cis-acting regulatory element involved in the MeJA-responsiveness
TaVQ15-3A	GC-motif	CCCCCG	1272	6	+	enhancer-like element involved in anoxic specific inducibility
TaVQ15-3A	MYC	CATGTG	453	6	+
TaVQ15-3A	CAT-box	GCCACT	341	6	+	cis-acting regulatory element related to meristem expression
TaVQ15-3A	MYB	CAACCA	326	6	+
TaVQ15-3A	MYB	CAACAG	1039	6	+
TaVQ15-3B	MYB	CAACCA	161	6	+
TaVQ15-3B	MYB	TAACCA	174	6	+
TaVQ15-3B	MYB	CAACCA	525	6	+
TaVQ15-3B	MYB	CAACAG	1004	6	+
TaVQ15-3B	MYB	CAACCA	1437	6	+
TaVQ15-3B	ARE	AAACCA	917	6	+	cis-acting regulatory element essential for the anaerobic induction
TaVQ15-3B	ARE	AAACCA	1015	6	+	cis-acting regulatory element essential for the anaerobic induction
TaVQ15-3B	GC-motif	CCCCCG	1256	6	+	enhancer-like element involved in anoxic specific inducibility
TaVQ16-3A	CGTCA-motif	CGTCA	982	5	+	cis-acting regulatory element involved in the MeJA-responsiveness
TaVQ16-3A	CGTCA-motif	CGTCA	1041	5	+	cis-acting regulatory element involved in the MeJA-responsiveness
TaVQ16-3A	ABRE3a	TACGTG	195	6	+
TaVQ16-3A	ABRE3a	TACGTG	425	6	+
TaVQ16-3A	ABRE3a	TACGTG	1061	6	+
TaVQ16-3A	ABRE4	CACGTA	1194	6	+
TaVQ16-3A	MYC	CATGTG	173	6	+
TaVQ16-3A	MYC	CATTTG	278	6	+
TaVQ16-3A	MYC	CATTTG	1344	6	+
TaVQ16-3A	TGACG-motif	TGACG	358	5	+	cis-acting regulatory element involved in the MeJA-responsiveness
TaVQ16-3A	MYB	CAACCA	1424	6	+
TaVQ16-3A	ABRE	ACGTG	196	5	+	cis-acting element involved in the abscisic acid responsiveness
TaVQ16-3A	ABRE	ACGTG	360	5	+	cis-acting element involved in the abscisic acid responsiveness
TaVQ16-3A	ABRE	ACGTG	426	5	+	cis-acting element involved in the abscisic acid responsiveness
TaVQ16-3A	ABRE	ACGTG	926	5	+	cis-acting element involved in the abscisic acid responsiveness
TaVQ16-3A	ABRE	CGTACGTGCA	1059	9	+	cis-acting element involved in the abscisic acid responsiveness
TaVQ16-3A	ABRE	ACGTG	1062	5	+	cis-acting element involved in the abscisic acid responsiveness
TaVQ16-3A	MBS	CAACTG	894	6	+	MYB binding site involved in drought-inducibility
TaVQ16-3A	Myb	CAACTG	894	6	+
TaVQ16-3A	W box	TTGACC	84	6	+
TaVQ16-3B	ABRE	ACGTG	1124	5	+	cis-acting element involved in the abscisic acid responsiveness
TaVQ16-3B	ABRE	ACGTG	1418	5	+	cis-acting element involved in the abscisic acid responsiveness
TaVQ16-3B	ABRE3a	TACGTG	1417	6	+
TaVQ16-3B	LTR	CCGAAA	1147	6	+	cis-acting element involved in low-temperature responsiveness
TaVQ16-3B	MYC	CATTTG	1349	6	+
TaVQ16-3B	Myb	TAACTG	162	6	+
TaVQ16-3B	Myb	TAACTG	291	6	+
TaVQ16-3D	MYB	TAACCA	63	6	+
TaVQ16-3D	MYB	CAACCA	351	6	+
TaVQ16-3D	MYB	CAACAG	596	6	+
TaVQ16-3D	ABRE	ACGTG	128	5	+	cis-acting element involved in the abscisic acid responsiveness
TaVQ16-3D	ABRE	ACGTG	729	5	+	cis-acting element involved in the abscisic acid responsiveness
TaVQ16-3D	ABRE	ACGTG	1023	5	+	cis-acting element involved in the abscisic acid responsiveness
TaVQ16-3D	P-box	CCTTTTG	1366	7	+	gibberellin-responsive element
TaVQ16-3D	P-box	CCTTTTG	1375	7	+	gibberellin-responsive element
TaVQ16-3D	TGA-element	AACGAC	1414	6	+	auxin-responsive element
TaVQ16-3D	MYC	CATTTG	202	6	+
TaVQ16-3D	MYC	CATTTG	558	6	+
TaVQ16-3D	MYC	CATTTG	1210	6	+
TaVQ16-3D	MYC	CATTTG	1330	6	+
TaVQ16-3D	TGACG-motif	TGACG	126	5	+	cis-acting regulatory element involved in the MeJA-responsiveness
TaVQ16-3D	TGACG-motif	TGACG	552	5	+	cis-acting regulatory element involved in the MeJA-responsiveness
TaVQ16-3D	TGACG-motif	TGACG	727	5	+	cis-acting regulatory element involved in the MeJA-responsiveness
TaVQ16-3D	W box	TTGACC	1370	6	+
TaVQ16-3D	W box	TTGACC	1379	6	+
TaVQ16-3D	GC-motif	CCCCCG	1075	6	+	enhancer-like element involved in anoxic specific inducibility
TaVQ16-3D	CGTCA-motif	CGTCA	159	5	+	cis-acting regulatory element involved in the MeJA-responsiveness
TaVQ16-3D	CGTCA-motif	CGTCA	235	5	+	cis-acting regulatory element involved in the MeJA-responsiveness
TaVQ16-3D	CGTCA-motif	CGTCA	1079	5	+	cis-acting regulatory element involved in the MeJA-responsiveness
TaVQ16-3D	CGTCA-motif	CGTCA	1126	5	+	cis-acting regulatory element involved in the MeJA-responsiveness
TaVQ16-3D	CGTCA-motif	CGTCA	1138	5	+	cis-acting regulatory element involved in the MeJA-responsiveness
TaVQ16-3D	ARE	AAACCA	108	6	+	cis-acting regulatory element essential for the anaerobic induction
TaVQ17-3B	TGACG-motif	TGACG	1232	5	-	cis-acting regulatory element involved in the MeJA-responsiveness
TaVQ17-3B	TGACG-motif	TGACG	1247	5	-	cis-acting regulatory element involved in the MeJA-responsiveness
TaVQ17-3B	CGTCA-motif	CGTCA	444	5	-	cis-acting regulatory element involved in the MeJA-responsiveness
TaVQ17-3B	ABRE	GCAACGTGTC	1253	9	-	cis-acting element involved in the abscisic acid responsiveness
TaVQ17-3B	LTR	CCGAAA	40	6	-	cis-acting element involved in low-temperature responsiveness
TaVQ17-3B	GC-motif	CGCCGCGCA	550	9	-	?
TaVQ17-3B	MYB	CAACAG	1192	6	-
TaVQ17-3B	CAT-box	GCCACT	783	6	-	cis-acting regulatory element related to meristem expression
TaVQ17-3B	CAT-box	GCCACT	842	6	-	cis-acting regulatory element related to meristem expression
TaVQ17-3B	Myb	TAACTG	541	6	-
TaVQ17-3B	W box	TTGACC	417	6	-
TaVQ17-3B	W box	TTGACC	869	6	-
TaVQ17-3D	CGTCA-motif	CGTCA	1239	5	+	cis-acting regulatory element involved in the MeJA-responsiveness
TaVQ17-3D	DRE core	GCCGAC	283	6	+
TaVQ17-3D	GC-motif	CCCCCG	278	6	+	enhancer-like element involved in anoxic specific inducibility
TaVQ17-3D	GC-motif	CCCCCG	731	6	+	enhancer-like element involved in anoxic specific inducibility
TaVQ18-4A	CGTCA-motif	CGTCA	604	5	-	cis-acting regulatory element involved in the MeJA-responsiveness
TaVQ18-4A	ABRE	ACGTG	822	5	-	cis-acting element involved in the abscisic acid responsiveness
TaVQ18-4A	DRE core	GCCGAC	345	6	-
TaVQ18-4A	TGACG-motif	TGACG	550	5	-	cis-acting regulatory element involved in the MeJA-responsiveness
TaVQ18-4A	TGACG-motif	TGACG	833	5	-	cis-acting regulatory element involved in the MeJA-responsiveness
TaVQ18-4A	TGACG-motif	TGACG	1057	5	-	cis-acting regulatory element involved in the MeJA-responsiveness
TaVQ18-4A	TGACG-motif	TGACG	1384	5	-	cis-acting regulatory element involved in the MeJA-responsiveness
TaVQ18-4A	MYC	CATTTG	494	6	-
TaVQ18-4A	MYC	CATTTG	1041	6	-
TaVQ18-4B	CAT-box	GCCACT	525	6	+	cis-acting regulatory element related to meristem expression
TaVQ18-4B	W box	TTGACC	1113	6	+
TaVQ18-4B	MYB	TAACCA	320	6	+
TaVQ18-4B	MYB	CAACAG	916	6	+
TaVQ18-4B	ABRE	TACGGTC	353	7	+	cis-acting element involved in the abscisic acid responsiveness
TaVQ18-4B	ABRE	ACGTG	677	5	+	cis-acting element involved in the abscisic acid responsiveness
TaVQ18-4B	ABRE	CACGTG	733	6	+	cis-acting element involved in the abscisic acid responsiveness
TaVQ18-4B	ABRE	ACGTG	734	5	+	cis-acting element involved in the abscisic acid responsiveness
TaVQ18-4B	AuxRR-core	GGTCCAT	1249	7	+	cis-acting regulatory element involved in auxin responsiveness
TaVQ18-4B	LTR	CCGAAA	114	6	+	cis-acting element involved in low-temperature responsiveness
TaVQ18-4B	GC-motif	CCCCCG	1123	6	+	enhancer-like element involved in anoxic specific inducibility
TaVQ18-4B	MYC	CATTTG	293	6	+
TaVQ18-4B	MYC	CATGTG	399	6	+
TaVQ18-4B	ABRE2	CCACGTGG	732	8	+
TaVQ18-4B	CGTCA-motif	CGTCA	562	5	+	cis-acting regulatory element involved in the MeJA-responsiveness
TaVQ18-4B	CGTCA-motif	CGTCA	1085	5	+	cis-acting regulatory element involved in the MeJA-responsiveness
TaVQ18-4B	CGTCA-motif	CGTCA	1397	5	+	cis-acting regulatory element involved in the MeJA-responsiveness
TaVQ18-4B	ARE	AAACCA	224	6	+	cis-acting regulatory element essential for the anaerobic induction
TaVQ18-4B	ARE	AAACCA	1090	6	+	cis-acting regulatory element essential for the anaerobic induction
TaVQ18-4B	TGACG-motif	TGACG	474	5	+	cis-acting regulatory element involved in the MeJA-responsiveness
TaVQ18-4B	TGACG-motif	TGACG	616	5	+	cis-acting regulatory element involved in the MeJA-responsiveness
TaVQ18-4D	W box	TTGACC	1099	6	+
TaVQ18-4D	CGTCA-motif	CGTCA	567	5	+	cis-acting regulatory element involved in the MeJA-responsiveness
TaVQ18-4D	CGTCA-motif	CGTCA	865	5	+	cis-acting regulatory element involved in the MeJA-responsiveness
TaVQ18-4D	CGTCA-motif	CGTCA	1071	5	+	cis-acting regulatory element involved in the MeJA-responsiveness
TaVQ18-4D	CGTCA-motif	CGTCA	1408	5	+	cis-acting regulatory element involved in the MeJA-responsiveness
TaVQ18-4D	TGACG-motif	TGACG	621	5	+	cis-acting regulatory element involved in the MeJA-responsiveness
TaVQ18-4D	TGACG-motif	TGACG	937	5	+	cis-acting regulatory element involved in the MeJA-responsiveness
TaVQ18-4D	ARE	AAACCA	1076	6	+	cis-acting regulatory element essential for the anaerobic induction
TaVQ18-4D	CAT-box	GCCACT	530	6	+	cis-acting regulatory element related to meristem expression
TaVQ18-4D	MYB	TAACCA	320	6	+
TaVQ18-4D	MYB	CAACCA	472	6	+
TaVQ18-4D	ABRE	TACGGTC	355	7	+	cis-acting element involved in the abscisic acid responsiveness
TaVQ18-4D	ABRE	ACGTG	678	5	+	cis-acting element involved in the abscisic acid responsiveness
TaVQ18-4D	ABRE	CACGTG	741	6	+	cis-acting element involved in the abscisic acid responsiveness
TaVQ18-4D	ABRE	ACGTG	742	5	+	cis-acting element involved in the abscisic acid responsiveness
TaVQ18-4D	ABRE2	CCACGTGG	740	8	+
TaVQ18-4D	AuxRR-core	GGTCCAT	1256	7	+	cis-acting regulatory element involved in auxin responsiveness
TaVQ19-4A	GARE-motif	TCTGTTG	116	7	+	gibberellin-responsive element
TaVQ19-4A	MYB	TAACCA	355	6	+
TaVQ19-4A	MYB	CAACAG	423	6	+
TaVQ19-4A	MYB	TAACCA	985	6	+
TaVQ19-4A	MYB	TAACCA	1383	6	+
TaVQ19-4A	W box	TTGACC	157	6	+
TaVQ19-4A	ABRE4	CACGTA	102	6	+
TaVQ19-4A	CGTCA-motif	CGTCA	282	5	+	cis-acting regulatory element involved in the MeJA-responsiveness
TaVQ19-4A	CGTCA-motif	CGTCA	1128	5	+	cis-acting regulatory element involved in the MeJA-responsiveness
TaVQ19-4A	ABRE3a	TACGTG	855	6	+
TaVQ19-4A	ABRE3a	TACGTG	1476	6	+
TaVQ19-4A	ABRE	ACGTG	701	5	+	cis-acting element involved in the abscisic acid responsiveness
TaVQ19-4A	ABRE	ACGTG	766	5	+	cis-acting element involved in the abscisic acid responsiveness
TaVQ19-4A	ABRE	CGTACGTGCA	853	9	+	cis-acting element involved in the abscisic acid responsiveness
TaVQ19-4A	ABRE	ACGTG	856	5	+	cis-acting element involved in the abscisic acid responsiveness
TaVQ19-4A	ABRE	ACGTG	1477	5	+	cis-acting element involved in the abscisic acid responsiveness
TaVQ19-4A	MYC	CATGTG	771	6	+
TaVQ19-4A	MYC	CATGTG	1158	6	+
TaVQ19-4B	ARE	AAACCA	134	6	+	cis-acting regulatory element essential for the anaerobic induction
TaVQ19-4B	TGACG-motif	TGACG	63	5	+	cis-acting regulatory element involved in the MeJA-responsiveness
TaVQ19-4B	ABRE4	CACGTA	97	6	+
TaVQ19-4B	ABRE4	CACGTA	228	6	+
TaVQ19-4B	ABRE4	CACGTA	313	6	+
TaVQ19-4B	MYB	TAACCA	931	6	+
TaVQ19-4B	MYB	TAACCA	1382	6	+
TaVQ19-4B	ABRE	GACACGTACGT	95	10	+	cis-acting element involved in the abscisic acid responsiveness
TaVQ19-4B	ABRE	AACCCGG	508	7	+	cis-acting element involved in the abscisic acid responsiveness
TaVQ19-4B	ABRE	ACGTG	648	5	+	cis-acting element involved in the abscisic acid responsiveness
TaVQ19-4B	ABRE	CACGTG	692	6	+	cis-acting element involved in the abscisic acid responsiveness
TaVQ19-4B	ABRE	ACGTG	693	5	+	cis-acting element involved in the abscisic acid responsiveness
TaVQ19-4B	ABRE	CGTACGTGCA	782	9	+	cis-acting element involved in the abscisic acid responsiveness
TaVQ19-4B	ABRE	ACGTG	785	5	+	cis-acting element involved in the abscisic acid responsiveness
TaVQ19-4B	MYC	CATGTG	698	6	+
TaVQ19-4B	MYC	CATGTG	1155	6	+
TaVQ19-4B	CGTCA-motif	CGTCA	80	5	+	cis-acting regulatory element involved in the MeJA-responsiveness
TaVQ19-4B	CGTCA-motif	CGTCA	1096	5	+	cis-acting regulatory element involved in the MeJA-responsiveness
TaVQ19-4B	ABRE3a	TACGTG	784	6	+
TaVQ19-4D	ABRE4	CACGTA	470	6	-
TaVQ19-4D	ABRE4	CACGTA	750	6	-
TaVQ19-4D	MYB	CAACCA	1400	6	-
TaVQ19-4D	CAT-box	GCCACT	61	6	-	cis-acting regulatory element related to meristem expression
TaVQ19-4D	TGACG-motif	TGACG	1085	5	-	cis-acting regulatory element involved in the MeJA-responsiveness
TaVQ19-4D	ABRE	ACGTG	940	5	-	cis-acting element involved in the abscisic acid responsiveness
TaVQ20-4A	TC-rich repeats	GTTTTCTTAC	702	9	-	cis-acting element involved in defense and stress responsiveness
TaVQ20-4A	GC-motif	AGCGCGCCG	1253	9	-	?
TaVQ20-4A	CGTCA-motif	CGTCA	940	5	-	cis-acting regulatory element involved in the MeJA-responsiveness
TaVQ20-4A	ABRE	CGCACGTGTC	863	9	-	cis-acting element involved in the abscisic acid responsiveness
TaVQ20-4A	ABRE	CACGTG	865	6	-	cis-acting element involved in the abscisic acid responsiveness
TaVQ20-4A	ABRE	GCAACGTGTC	910	9	-	cis-acting element involved in the abscisic acid responsiveness
TaVQ20-4A	ABRE	CACGTG	912	6	-	cis-acting element involved in the abscisic acid responsiveness
TaVQ20-4A	MYC	CATTTG	919	6	-
TaVQ20-4A	MYC	CATGTG	1116	6	-
TaVQ20-4A	W box	TTGACC	992	6	-
TaVQ20-4B	CAT-box	GCCACT	335	6	-	cis-acting regulatory element related to meristem expression
TaVQ20-4B	Myb	TAACTG	173	6	-
TaVQ20-4B	MSA-like	(T/C)C(T/C)AACGG(T/C)(T/C)A	61	8.5	-	cis-acting element involved in cell cycle regulation
TaVQ20-4B	CGTCA-motif	CGTCA	402	5	-	cis-acting regulatory element involved in the MeJA-responsiveness
TaVQ20-4B	GC-motif	AGCGCGCCG	287	9	-	?
TaVQ20-4B	GC-motif	CCCCCG	419	6	-	enhancer-like element involved in anoxic specific inducibility
TaVQ20-4B	GC-motif	CCCCCG	733	6	-	enhancer-like element involved in anoxic specific inducibility
TaVQ20-4B	GC-motif	AGCGCGCCG	1212	9	-	?
TaVQ20-4B	ABRE	ACGTG	107	5	-	cis-acting element involved in the abscisic acid responsiveness
TaVQ20-4B	DRE core	GCCGAC	528	6	-
TaVQ20-4D	CAT-box	GCCACT	236	6	+	cis-acting regulatory element related to meristem expression
TaVQ20-4D	Myb	CAACTG	50	6	+
TaVQ20-4D	Myb	TAACTG	839	6	+
TaVQ20-4D	MYC	CATTTG	199	6	+
TaVQ20-4D	MBS	CAACTG	50	6	+	MYB binding site involved in drought-inducibility
TaVQ20-4D	ARE	AAACCA	315	6	+	cis-acting regulatory element essential for the anaerobic induction
TaVQ20-4D	ARE	AAACCA	565	6	+	cis-acting regulatory element essential for the anaerobic induction
TaVQ23-4A	Myc	TCTCTTA	865	7	+
TaVQ21-4A	GARE-motif	TCTGTTG	1446	7	+	gibberellin-responsive element
TaVQ21-4A	MYB	CAACCA	1306	6	+
TaVQ21-4A	ABRE	ACGTG	615	5	+	cis-acting element involved in the abscisic acid responsiveness
TaVQ21-4A	ABRE	ACGTG	904	5	+	cis-acting element involved in the abscisic acid responsiveness
TaVQ21-4A	MYC	CATGTG	728	6	+
TaVQ21-4A	GC-motif	CCCCCG	1462	6	+	enhancer-like element involved in anoxic specific inducibility
TaVQ21-4A	TC-rich repeats	GTTTTCTTAC	703	9	+	cis-acting element involved in defense and stress responsiveness
TaVQ21-4A	W box	TTGACC	66	6	+
TaVQ21-4A	W box	TTGACC	407	6	+
TaVQ21-4A	ABRE3a	TACGTG	614	6	+
TaVQ21-4A	ABRE3a	TACGTG	903	6	+
TaVQ21-4B	MYC	CATGTG	850	6	-
TaVQ21-4B	MYC	CATGTG	865	6	-
TaVQ21-4B	LTR	CCGAAA	1022	6	-	cis-acting element involved in low-temperature responsiveness
TaVQ21-4B	RY-element	CATGCATG	1221	8	-	cis-acting regulatory element involved in seed-specific regulation
TaVQ21-4B	MYB	CAACAG	1447	6	-
TaVQ21-4B	ABRE	ACGTG	630	5	-	cis-acting element involved in the abscisic acid responsiveness
TaVQ21-4B	ABRE	CACGTG	1310	6	-	cis-acting element involved in the abscisic acid responsiveness
TaVQ21-4B	W box	TTGACC	232	6	-
TaVQ21-4B	ABRE4	CACGTA	653	6	-
TaVQ21-4D	ABRE4	CACGTA	668	6	-
TaVQ21-4D	ABRE	ACGTG	645	5	-	cis-acting element involved in the abscisic acid responsiveness
TaVQ21-4D	MYB	TAACCA	1128	6	-
TaVQ21-4D	MYB	CAACAG	1447	6	-
TaVQ21-4D	W box	TTGACC	239	6	-
TaVQ21-4D	TGACG-motif	TGACG	194	5	-	cis-acting regulatory element involved in the MeJA-responsiveness
TaVQ21-4D	MYC	CATTTG	639	6	-
TaVQ21-4D	MYC	CATGTG	1310	6	-
TaVQ22-4A	ABRE3a	TACGTG	1193	6	+
TaVQ22-4A	ABRE3a	TACGTG	1205	6	+
TaVQ22-4A	TCA-element	TCAGAAGAGG	50	9	+	cis-acting element involved in salicylic acid responsiveness
TaVQ22-4A	MBS	CAACTG	144	6	+	MYB binding site involved in drought-inducibility
TaVQ22-4A	ABRE4	CACGTA	520	6	+
TaVQ22-4A	W box	TTGACC	1277	6	+
TaVQ22-4A	Myb	CAACTG	144	6	+
TaVQ22-4A	MYC	CATGTG	94	6	+
TaVQ22-4A	MYC	CATGTG	186	6	+
TaVQ22-4A	MYC	CAATTG	610	6	+
TaVQ22-4A	MYC	CATTTG	694	6	+
TaVQ22-4A	ABRE	TACGGTC	443	7	+	cis-acting element involved in the abscisic acid responsiveness
TaVQ22-4A	ABRE	ACGTG	1194	5	+	cis-acting element involved in the abscisic acid responsiveness
TaVQ22-4A	ABRE	TACGTGTC	1205	8	+	cis-acting element involved in the abscisic acid responsiveness
TaVQ22-4A	ABRE	ACGTG	1206	5	+	cis-acting element involved in the abscisic acid responsiveness
TaVQ22-4A	ABRE	ACGTG	1293	5	+	cis-acting element involved in the abscisic acid responsiveness
TaVQ22-4A	TGACG-motif	TGACG	368	5	+	cis-acting regulatory element involved in the MeJA-responsiveness
TaVQ22-4A	MYB	CAACCA	476	6	+
TaVQ22-4A	MYB	CAACCA	833	6	+
TaVQ22-4A	MYB	TAACCA	1165	6	+
TaVQ22-4A	ARE	AAACCA	643	6	+	cis-acting regulatory element essential for the anaerobic induction
TaVQ22-4B	LTR	CCGAAA	69	6	-	cis-acting element involved in low-temperature responsiveness
TaVQ22-4B	CGTCA-motif	CGTCA	340	5	-	cis-acting regulatory element involved in the MeJA-responsiveness
TaVQ22-4B	CGTCA-motif	CGTCA	1066	5	-	cis-acting regulatory element involved in the MeJA-responsiveness
TaVQ22-4B	TC-rich repeats	ATTCTCTAAC	439	9	-	cis-acting element involved in defense and stress responsiveness
TaVQ22-4B	ABRE4	CACGTA	1200	6	-
TaVQ22-4B	ABRE4	CACGTA	1212	6	-
TaVQ22-4B	MYC	CATGTG	648	6	-
TaVQ22-4B	TGACG-motif	TGACG	1128	5	-	cis-acting regulatory element involved in the MeJA-responsiveness
TaVQ22-4B	DRE core	GCCGAC	247	6	-
TaVQ22-4B	ABRE	ACGTG	1126	5	-	cis-acting element involved in the abscisic acid responsiveness
TaVQ22-4B	ABRE	CACGTG	1291	6	-	cis-acting element involved in the abscisic acid responsiveness
TaVQ22-4B	ABRE	GCCGCGTGGC	1329	9	-	cis-acting element involved in the abscisic acid responsiveness
TaVQ22-4D	ABRE3a	TACGTG	394	6	-
TaVQ22-4D	ABRE3a	TACGTG	751	6	-
TaVQ22-4D	CGTCA-motif	CGTCA	247	5	-	cis-acting regulatory element involved in the MeJA-responsiveness
TaVQ22-4D	TC-rich repeats	ATTCTCTAAC	347	9	-	cis-acting element involved in defense and stress responsiveness
TaVQ22-4D	ABRE4	CACGTA	1209	6	-
TaVQ22-4D	ABRE4	CACGTA	1221	6	-
TaVQ22-4D	Myb	TAACTG	161	6	-
TaVQ22-4D	MYC	CATGTG	55	6	-
TaVQ22-4D	MYC	CATGTG	519	6	-
TaVQ22-4D	MYC	CATTTG	1027	6	-
TaVQ22-4D	ABRE	ACGTG	394	5	-	cis-acting element involved in the abscisic acid responsiveness
TaVQ22-4D	ABRE	ACGTG	751	5	-	cis-acting element involved in the abscisic acid responsiveness
TaVQ22-4D	ABRE	ACGTG	949	5	-	cis-acting element involved in the abscisic acid responsiveness
TaVQ22-4D	ABRE	ACGTG	1132	5	-	cis-acting element involved in the abscisic acid responsiveness
TaVQ22-4D	ABRE	CACGTG	1300	6	-	cis-acting element involved in the abscisic acid responsiveness
TaVQ22-4D	TGACG-motif	TGACG	1134	5	-	cis-acting regulatory element involved in the MeJA-responsiveness
TaVQ22-4D	MYB	TAACCA	488	6	-
TaVQ23-4A	P-box	CCTTTTG	1365	7	+	gibberellin-responsive element
TaVQ23-4A	TGACG-motif	TGACG	71	5	+	cis-acting regulatory element involved in the MeJA-responsiveness
TaVQ23-4A	MYB	CAACCA	1382	6	+
TaVQ23-4A	MYB	CAACAG	1467	6	+
TaVQ23-4A	ABRE	CACGTG	55	6	+	cis-acting element involved in the abscisic acid responsiveness
TaVQ23-4A	ABRE	ACGTG	56	5	+	cis-acting element involved in the abscisic acid responsiveness
TaVQ23-4A	W box	TTGACC	243	6	+
TaVQ23-4A	MYC	CATTTG	609	6	+
TaVQ23-4A	MYC	CATGTG	891	6	+
TaVQ23-4A	MYC	CATGTG	897	6	+
TaVQ23-4A	LTR	CCGAAA	666	6	+	cis-acting element involved in low-temperature responsiveness
TaVQ23-4A	MBS	CAACTG	808	6	+	MYB binding site involved in drought-inducibility
TaVQ23-4A	Myb	CAACTG	808	6	+
TaVQ23-4A	CGTCA-motif	CGTCA	805	5	+	cis-acting regulatory element involved in the MeJA-responsiveness
TaVQ23-5B	ARE	AAACCA	1002	6	-	cis-acting regulatory element essential for the anaerobic induction
TaVQ23-5B	TGACG-motif	TGACG	796	5	-	cis-acting regulatory element involved in the MeJA-responsiveness
TaVQ23-5B	MYB	CAACCA	423	6	-
TaVQ23-5B	MYB	CAACAG	474	6	-
TaVQ23-5B	P-box	CCTTTTG	1048	7	-	gibberellin-responsive element
TaVQ23-5B	CGTCA-motif	CGTCA	866	5	-	cis-acting regulatory element involved in the MeJA-responsiveness
TaVQ23-5B	GARE-motif	TCTGTTG	1461	7	-	gibberellin-responsive element
TaVQ24-4A1	MBS	CAACTG	793	6	-	MYB binding site involved in drought-inducibility
TaVQ24-4A1	Myb	TAACTG	582	6	-
TaVQ24-4A1	Myb	CAACTG	793	6	-
TaVQ24-4A1	GARE-motif	TCTGTTG	748	7	-	gibberellin-responsive element
TaVQ24-4A1	P-box	CCTTTTG	1105	7	-	gibberellin-responsive element
TaVQ24-4A1	MYC	CATTTG	271	6	-
TaVQ24-4A1	CGTCA-motif	CGTCA	386	5	-	cis-acting regulatory element involved in the MeJA-responsiveness
TaVQ24-4A1	CGTCA-motif	CGTCA	519	5	-	cis-acting regulatory element involved in the MeJA-responsiveness
TaVQ24-4A1	CGTCA-motif	CGTCA	547	5	-	cis-acting regulatory element involved in the MeJA-responsiveness
TaVQ24-4A1	MYB	CAACAG	134	6	-
TaVQ24-4A1	MYB	TAACCA	593	6	-
TaVQ24-4A2	DRE core	GCCGAC	392	6	-
TaVQ24-4A2	TGACG-motif	TGACG	170	5	-	cis-acting regulatory element involved in the MeJA-responsiveness
TaVQ24-4A2	MYB	CAACCA	767	6	-
TaVQ24-4A2	MYB	CAACAG	822	6	-
TaVQ24-4A2	Myb	TAACTG	590	6	-
TaVQ24-4A2	CGTCA-motif	CGTCA	555	5	-	cis-acting regulatory element involved in the MeJA-responsiveness
TaVQ24-4A2	CGTCA-motif	CGTCA	1265	5	-	cis-acting regulatory element involved in the MeJA-responsiveness
TaVQ24-4B	CGTCA-motif	CGTCA	9	5	-	cis-acting regulatory element involved in the MeJA-responsiveness
TaVQ24-4B	CGTCA-motif	CGTCA	729	5	-	cis-acting regulatory element involved in the MeJA-responsiveness
TaVQ24-4B	CGTCA-motif	CGTCA	955	5	-	cis-acting regulatory element involved in the MeJA-responsiveness
TaVQ24-4B	Myb	TAACTG	622	6	-
TaVQ24-4B	Myb	TAACTG	902	6	-
TaVQ24-4B	MYC	CATTTG	374	6	-
TaVQ24-4B	ABRE	ACGTG	848	5	-	cis-acting element involved in the abscisic acid responsiveness
TaVQ24-4B	AuxRR-core	GGTCCAT	270	7	-	cis-acting regulatory element involved in auxin responsiveness
TaVQ24-4B	MYB	CAACAG	257	6	-
TaVQ24-4B	MYB	CAACAG	431	6	-
TaVQ24-4B	MYB	TAACCA	1032	6	-
TaVQ25-4A	ABRE2	CCACGTGG	1141	8	-
TaVQ25-4A	CGTCA-motif	CGTCA	88	5	-	cis-acting regulatory element involved in the MeJA-responsiveness
TaVQ25-4A	ARE	AAACCA	330	6	-	cis-acting regulatory element essential for the anaerobic induction
TaVQ25-4A	ARE	AAACCA	896	6	-	cis-acting regulatory element essential for the anaerobic induction
TaVQ25-4A	TGACG-motif	TGACG	213	5	-	cis-acting regulatory element involved in the MeJA-responsiveness
TaVQ25-4A	TGACG-motif	TGACG	296	5	-	cis-acting regulatory element involved in the MeJA-responsiveness
TaVQ25-4A	DRE core	GCCGAC	263	6	-
TaVQ25-4A	ABRE	CACGTG	1142	6	-	cis-acting element involved in the abscisic acid responsiveness
TaVQ25-4A	MBS	CAACTG	99	6	-	MYB binding site involved in drought-inducibility
TaVQ25-4A	MYC	CATGTG	484	6	-
TaVQ25-4A	MYC	CATGTG	595	6	-
TaVQ25-4A	MYC	CAATTG	776	6	-
TaVQ25-4A	MYB	TAACCA	929	6	-
TaVQ25-4A	MYB	CAACCA	1146	6	-
TaVQ25-4A	TATC-box	TATCCCA	154	7	-	cis-acting element involved in gibberellin-responsiveness
TaVQ25-4A	GARE-motif	TCTGTTG	1469	7	-	gibberellin-responsive element
TaVQ25-4A	Myb	CAACTG	99	6	-
TaVQ25-4B1	DRE core	GCCGAC	437	6	-
TaVQ25-4B1	ABRE3a	TACGTG	788	6	-
TaVQ25-4B1	CGTCA-motif	CGTCA	592	5	-	cis-acting regulatory element involved in the MeJA-responsiveness
TaVQ25-4B1	P-box	CCTTTTG	1136	7	-	gibberellin-responsive element
TaVQ25-4B1	MYC	CATTTG	318	6	-
TaVQ25-4B1	MYC	CATGTG	1029	6	-
TaVQ25-4B1	ABRE	TACGTGTC	786	8	-	cis-acting element involved in the abscisic acid responsiveness
TaVQ25-4B1	ABRE	ACGTG	788	5	-	cis-acting element involved in the abscisic acid responsiveness
TaVQ25-4B1	ABRE	ACGTG	861	5	-	cis-acting element involved in the abscisic acid responsiveness
TaVQ25-4B1	TGACG-motif	TGACG	204	5	-	cis-acting regulatory element involved in the MeJA-responsiveness
TaVQ25-4B1	TGACG-motif	TGACG	858	5	-	cis-acting regulatory element involved in the MeJA-responsiveness
TaVQ25-4B1	MYB	CAACAG	180	6	-
TaVQ25-4B1	MYB	CAACAG	984	6	-
TaVQ25-4B1	GARE-motif	TCTGTTG	1477	7	-	gibberellin-responsive element
TaVQ25-4B1	W box	TTGACC	1147	6	-
TaVQ25-4B1	ARE	AAACCA	1304	6	-	cis-acting regulatory element essential for the anaerobic induction
TaVQ25-4B1	Myb	TAACTG	1038	6	-
TaVQ25-4B2	GARE-motif	TCTGTTG	1477	7	-	gibberellin-responsive element
TaVQ25-4B2	TGACG-motif	TGACG	263	5	-	cis-acting regulatory element involved in the MeJA-responsiveness
TaVQ25-4B2	TGACG-motif	TGACG	904	5	-	cis-acting regulatory element involved in the MeJA-responsiveness
TaVQ25-4B2	CGTCA-motif	CGTCA	607	5	-	cis-acting regulatory element involved in the MeJA-responsiveness
TaVQ25-4B2	W box	TTGACC	1049	6	-
TaVQ25-4D	MYB	CAACAG	231	6	-
TaVQ25-4D	W box	TTGACC	1008	6	-
TaVQ25-4D	TGACG-motif	TGACG	109	5	-	cis-acting regulatory element involved in the MeJA-responsiveness
TaVQ25-4D	GARE-motif	TCTGTTG	101	7	-	gibberellin-responsive element
TaVQ25-4D	GARE-motif	TCTGTTG	1473	7	-	gibberellin-responsive element
TaVQ25-4D	CGTCA-motif	CGTCA	579	5	-	cis-acting regulatory element involved in the MeJA-responsiveness
TaVQ26-5A	CGTCA-motif	CGTCA	12	5	+	cis-acting regulatory element involved in the MeJA-responsiveness
TaVQ26-5A	TC-rich repeats	ATTCTCTAAC	736	9	+	cis-acting element involved in defense and stress responsiveness
TaVQ26-5A	P-box	CCTTTTG	119	7	+	gibberellin-responsive element
TaVQ26-5A	ABRE4	CACGTA	699	6	+
TaVQ26-5A	ABRE4	CACGTA	918	6	+
TaVQ26-5A	TGACG-motif	TGACG	665	5	+	cis-acting regulatory element involved in the MeJA-responsiveness
TaVQ26-5A	TGACG-motif	TGACG	913	5	+	cis-acting regulatory element involved in the MeJA-responsiveness
TaVQ26-5A	TGACG-motif	TGACG	1060	5	+	cis-acting regulatory element involved in the MeJA-responsiveness
TaVQ26-5A	ABRE	ACGTG	1199	5	+	cis-acting element involved in the abscisic acid responsiveness
TaVQ26-5A	MYB	CAACAG	269	6	+
TaVQ26-5A	W box	TTGACC	686	6	+
TaVQ26-5A	W box	TTGACC	1442	6	+
TaVQ26-3B	W box	TTGACC	1196	6	+
TaVQ26-3B	TGACG-motif	TGACG	127	5	+	cis-acting regulatory element involved in the MeJA-responsiveness
TaVQ26-3B	TGACG-motif	TGACG	460	5	+	cis-acting regulatory element involved in the MeJA-responsiveness
TaVQ26-3B	TGACG-motif	TGACG	1083	5	+	cis-acting regulatory element involved in the MeJA-responsiveness
TaVQ26-3B	MYC	CAATTG	52	6	+
TaVQ26-3B	MYB	CAACAG	26	6	+
TaVQ26-3B	ABRE	CGTACGTGCA	81	9	+	cis-acting element involved in the abscisic acid responsiveness
TaVQ26-3B	ABRE	ACGTG	84	5	+	cis-acting element involved in the abscisic acid responsiveness
TaVQ26-3B	ABRE	ACGTG	370	5	+	cis-acting element involved in the abscisic acid responsiveness
TaVQ26-3B	ABRE	ACGTG	469	5	+	cis-acting element involved in the abscisic acid responsiveness
TaVQ26-3B	ABRE	CGCACGTGTC	854	9	+	cis-acting element involved in the abscisic acid responsiveness
TaVQ26-3B	ABRE	TACGTGTC	856	8	+	cis-acting element involved in the abscisic acid responsiveness
TaVQ26-3B	ABRE	ACGTG	857	5	+	cis-acting element involved in the abscisic acid responsiveness
TaVQ26-3B	ABRE	ACGTG	1216	5	+	cis-acting element involved in the abscisic acid responsiveness
TaVQ26-3B	CGTCA-motif	CGTCA	1496	5	+	cis-acting regulatory element involved in the MeJA-responsiveness
TaVQ26-3B	ABRE3a	TACGTG	83	6	+
TaVQ26-3B	ABRE3a	TACGTG	369	6	+
TaVQ26-3B	ABRE3a	TACGTG	468	6	+
TaVQ26-3B	ABRE3a	TACGTG	856	6	+
TaVQ26-3B	GC-motif	CCCCCG	1056	6	+	enhancer-like element involved in anoxic specific inducibility
TaVQ26-5B	MYC	CATTTG	874	6	+
TaVQ26-5B	GC-motif	CCCCCG	1351	6	+	enhancer-like element involved in anoxic specific inducibility
TaVQ26-5B	ABRE3a	TACGTG	925	6	+
TaVQ26-5B	ABRE	CGCACGTGTC	923	9	+	cis-acting element involved in the abscisic acid responsiveness
TaVQ26-5B	ABRE	TACGTGTC	925	8	+	cis-acting element involved in the abscisic acid responsiveness
TaVQ26-5B	ABRE	ACGTG	926	5	+	cis-acting element involved in the abscisic acid responsiveness
TaVQ26-5B	ABRE	ACGTG	1228	5	+	cis-acting element involved in the abscisic acid responsiveness
TaVQ26-5B	MYB	CAACAG	1430	6	+
TaVQ26-5B	TGACG-motif	TGACG	690	5	+	cis-acting regulatory element involved in the MeJA-responsiveness
TaVQ26-5B	LTR	CCGAAA	712	6	+	cis-acting element involved in low-temperature responsiveness
TaVQ26-5B	W box	TTGACC	1441	6	+
TaVQ26-5D	TGACG-motif	TGACG	1083	5	+	cis-acting regulatory element involved in the MeJA-responsiveness
TaVQ26-5D	MYB	TAACCA	400	6	+
TaVQ26-5D	DRE core	GCCGAC	115	6	+
TaVQ26-5D	ABRE	CGCACGTGTC	851	9	+	cis-acting element involved in the abscisic acid responsiveness
TaVQ26-5D	ABRE	TACGTGTC	853	8	+	cis-acting element involved in the abscisic acid responsiveness
TaVQ26-5D	ABRE	ACGTG	854	5	+	cis-acting element involved in the abscisic acid responsiveness
TaVQ26-5D	ABRE	ACGTG	1222	5	+	cis-acting element involved in the abscisic acid responsiveness
TaVQ26-5D	W box	TTGACC	1202	6	+
TaVQ26-5D	W box	TTGACC	1445	6	+
TaVQ26-5D	ABRE4	CACGTA	1490	6	+
TaVQ26-5D	GC-motif	CCCCCG	1363	6	+	enhancer-like element involved in anoxic specific inducibility
TaVQ26-5D	ABRE3a	TACGTG	853	6	+
TaVQ26-5D	CGTCA-motif	CGTCA	294	5	+	cis-acting regulatory element involved in the MeJA-responsiveness
TaVQ27-5A	CGTCA-motif	CGTCA	359	5	-	cis-acting regulatory element involved in the MeJA-responsiveness
TaVQ27-5A	CGTCA-motif	CGTCA	757	5	-	cis-acting regulatory element involved in the MeJA-responsiveness
TaVQ27-5A	MYC	CATGTG	792	6	-
TaVQ27-5A	GC-motif	CCCCCG	933	6	-	enhancer-like element involved in anoxic specific inducibility
TaVQ27-5A	TC-rich repeats	GTTTTCTTAC	917	9	-	cis-acting element involved in defense and stress responsiveness
TaVQ27-5A	TGACG-motif	TGACG	745	5	-	cis-acting regulatory element involved in the MeJA-responsiveness
TaVQ27-5A	DRE core	GCCGAC	1459	6	-
TaVQ27-5A	W box	TTGACC	319	6	-
TaVQ27-5A	W box	TTGACC	343	6	-
TaVQ27-5A	W box	TTGACC	1342	6	-
TaVQ27-5B	GARE-motif	TCTGTTG	1335	7	+	gibberellin-responsive element
TaVQ27-5B	Myb	CAACTG	983	6	+
TaVQ27-5B	MYB	CAACCA	134	6	+
TaVQ27-5B	MYB	CAACCA	409	6	+
TaVQ27-5B	MYB	CAACCA	619	6	+
TaVQ27-5B	ABRE	GCCGCGTGGC	1362	10	+	cis-acting element involved in the abscisic acid responsiveness
TaVQ27-5B	MBS	CAACTG	983	6	+	MYB binding site involved in drought-inducibility
TaVQ27-5B	ARE	AAACCA	1419	6	+	cis-acting regulatory element essential for the anaerobic induction
TaVQ27-5B	DRE core	GCCGAC	1277	6	+
TaVQ27-5B	TGACG-motif	TGACG	592	5	+	cis-acting regulatory element involved in the MeJA-responsiveness
TaVQ27-5D	TC-rich repeats	ATTCTCTAAC	1212	9	-	cis-acting element involved in defense and stress responsiveness
TaVQ27-5D	MYB	CAACAG	1347	6	-
TaVQ27-5D	TGACG-motif	TGACG	423	5	-	cis-acting regulatory element involved in the MeJA-responsiveness
TaVQ27-5D	W box	TTGACC	1354	6	-
TaVQ28-5A	ABRE3a	TACGTG	1277	6	-
TaVQ28-5A	DRE core	GCCGAC	1365	6	-
TaVQ28-5A	TGACG-motif	TGACG	1162	5	-	cis-acting regulatory element involved in the MeJA-responsiveness
TaVQ28-5A	TGACG-motif	TGACG	1384	5	-	cis-acting regulatory element involved in the MeJA-responsiveness
TaVQ28-5A	MBS	CAACTG	30	6	-	MYB binding site involved in drought-inducibility
TaVQ28-5A	TCA-element	CCATCTTTTT	631	9	-	cis-acting element involved in salicylic acid responsiveness
TaVQ28-5A	AuxRR-core	GGTCCAT	976	7	-	cis-acting regulatory element involved in auxin responsiveness
TaVQ28-5A	ABRE	ACGTG	1277	5	-	cis-acting element involved in the abscisic acid responsiveness
TaVQ28-5A	ABRE	ACGTG	1382	5	-	cis-acting element involved in the abscisic acid responsiveness
TaVQ28-5A	MYC	CATTTG	743	6	-
TaVQ28-5A	MYB	TAACCA	34	6	-
TaVQ28-5A	MYB	CAACAG	831	6	-
TaVQ28-5A	Myb	CAACTG	30	6	-
TaVQ28-5A	Myb	TAACTG	89	6	-
TaVQ28-5A	Myb	TAACTG	944	6	-
TaVQ28-5A	W box	TTGACC	428	6	-
TaVQ28-5B	MYB	CAACCA	584	6	-
TaVQ28-5B	TGA-element	AACGAC	726	6	-	auxin-responsive element
TaVQ28-5B	TGA-element	AACGAC	1050	6	-	auxin-responsive element
TaVQ28-5B	P-box	CCTTTTG	794	7	-	gibberellin-responsive element
TaVQ28-5B	CAT-box	GCCACT	259	6	-	cis-acting regulatory element related to meristem expression
TaVQ28-5B	CAT-box	GCCACT	503	6	-	cis-acting regulatory element related to meristem expression
TaVQ28-5B	TGACG-motif	TGACG	306	5	-	cis-acting regulatory element involved in the MeJA-responsiveness
TaVQ28-5B	TGACG-motif	TGACG	692	5	-	cis-acting regulatory element involved in the MeJA-responsiveness
TaVQ28-5B	TGACG-motif	TGACG	1387	5	-	cis-acting regulatory element involved in the MeJA-responsiveness
TaVQ28-5B	CGTCA-motif	CGTCA	339	5	-	cis-acting regulatory element involved in the MeJA-responsiveness
TaVQ28-5B	ABRE3a	TACGTG	1289	6	-
TaVQ28-5B	GC-motif	CCCCCG	535	6	-	enhancer-like element involved in anoxic specific inducibility
TaVQ28-5B	LTR	CCGAAA	241	6	-	cis-acting element involved in low-temperature responsiveness
TaVQ28-5B	ABRE	ACGTG	1289	5	-	cis-acting element involved in the abscisic acid responsiveness
TaVQ28-5B	ABRE	ACGTG	1385	5	-	cis-acting element involved in the abscisic acid responsiveness
TaVQ28-5D	CGTCA-motif	CGTCA	1146	5	+	cis-acting regulatory element involved in the MeJA-responsiveness
TaVQ28-5D	ABRE4	CACGTA	1276	6	+
TaVQ28-5D	MYB	CAACAG	1089	6	+
TaVQ28-5D	CAT-box	GCCACT	715	6	+	cis-acting regulatory element related to meristem expression
TaVQ29-5A	MYC	CATTTG	93	6	+
TaVQ29-5A	MYC	CATTTG	294	6	+
TaVQ29-5A	MYC	CAATTG	339	6	+
TaVQ29-5A	TGA-element	AACGAC	469	6	+	auxin-responsive element
TaVQ29-5A	CAT-box	GCCACT	1380	6	+	cis-acting regulatory element related to meristem expression
TaVQ29-5A	P-box	CCTTTTG	159	7	+	gibberellin-responsive element
TaVQ29-5A	ABRE	ACGTG	1198	5	+	cis-acting element involved in the abscisic acid responsiveness
TaVQ29-5A	CGTCA-motif	CGTCA	988	5	+	cis-acting regulatory element involved in the MeJA-responsiveness
TaVQ29-5A	ARE	AAACCA	501	6	+	cis-acting regulatory element essential for the anaerobic induction
TaVQ29-5A	ARE	AAACCA	1061	6	+	cis-acting regulatory element essential for the anaerobic induction
TaVQ29-5A	GC-motif	CCCCCG	1226	6	+	enhancer-like element involved in anoxic specific inducibility
TaVQ29-5A	GC-motif	CCCCCG	1232	6	+	enhancer-like element involved in anoxic specific inducibility
TaVQ29-5B	CAT-box	GCCACT	1385	6	+	cis-acting regulatory element related to meristem expression
TaVQ29-5B	ARE	AAACCA	1109	6	+	cis-acting regulatory element essential for the anaerobic induction
TaVQ29-5B	DRE core	GCCGAC	99	6	+
TaVQ29-5B	ABRE	ACGTG	1214	5	+	cis-acting element involved in the abscisic acid responsiveness
TaVQ29-5B	GC-motif	CCCCCG	1239	6	+	enhancer-like element involved in anoxic specific inducibility
TaVQ29-5B	GC-motif	CCCCCG	1245	6	+	enhancer-like element involved in anoxic specific inducibility
TaVQ29-5B	CGTCA-motif	CGTCA	1036	5	+	cis-acting regulatory element involved in the MeJA-responsiveness
TaVQ29-5D	CGTCA-motif	CGTCA	229	5	+	cis-acting regulatory element involved in the MeJA-responsiveness
TaVQ29-5D	CGTCA-motif	CGTCA	1454	5	+	cis-acting regulatory element involved in the MeJA-responsiveness
TaVQ29-5D	GC-motif	CCCCCG	828	6	+	enhancer-like element involved in anoxic specific inducibility
TaVQ29-5D	LTR	CCGAAA	381	6	+	cis-acting element involved in low-temperature responsiveness
TaVQ29-5D	ABRE	GCCGCGTGGC	25	9	+	cis-acting element involved in the abscisic acid responsiveness
TaVQ29-5D	ABRE	ACGTG	149	5	+	cis-acting element involved in the abscisic acid responsiveness
TaVQ30-5A	AuxRR-core	GGTCCAT	229	7	+	cis-acting regulatory element involved in auxin responsiveness
TaVQ30-5A	CAT-box	GCCACT	1292	6	+	cis-acting regulatory element related to meristem expression
TaVQ30-5A	ARE	AAACCA	384	6	+	cis-acting regulatory element essential for the anaerobic induction
TaVQ30-5A	W box	TTGACC	1245	6	+
TaVQ30-5A	MYB	TAACCA	1186	6	+
TaVQ30-5A	MYB	CAACAG	1226	6	+
TaVQ30-5A	MYC	CATGTG	41	6	+
TaVQ30-5A	MYC	CATTTG	222	6	+
TaVQ30-5A	MYC	CAATTG	498	6	+
TaVQ30-5A	MYC	CATGTG	665	6	+
TaVQ30-5A	CGTCA-motif	CGTCA	871	5	+	cis-acting regulatory element involved in the MeJA-responsiveness
TaVQ30-5B	MYC	CATGTG	152	6	+
TaVQ30-5B	GC-motif	CCCCCG	1392	6	+	enhancer-like element involved in anoxic specific inducibility
TaVQ30-5B	MYB	CAACCA	1005	6	+
TaVQ30-5B	MYB	TAACCA	1193	6	+
TaVQ30-5B	MYB	CAACAG	1233	6	+
TaVQ30-5B	W box	TTGACC	1252	6	+
TaVQ30-5B	DRE core	GCCGAC	1038	6	+
TaVQ30-5D	CGTCA-motif	CGTCA	107	5	+	cis-acting regulatory element involved in the MeJA-responsiveness
TaVQ30-5D	ARE	AAACCA	392	6	+	cis-acting regulatory element essential for the anaerobic induction
TaVQ30-5D	MYC	CATTTG	140	6	+
TaVQ30-5D	MYC	CATGTG	208	6	+
TaVQ30-5D	MYC	CAATTG	506	6	+
TaVQ30-5D	MYC	CATGTG	673	6	+
TaVQ30-5D	MYC	CATGTG	725	6	+
TaVQ30-5D	MYC	CATGTG	732	6	+
TaVQ30-5D	ABRE4	CACGTA	121	6	+
TaVQ30-5D	MYB	TAACCA	1209	6	+
TaVQ30-5D	MYB	CAACAG	1249	6	+
TaVQ30-5D	W box	TTGACC	1268	6	+
TaVQ31-6A	GC-motif	CCCCCG	1211	6	-	enhancer-like element involved in anoxic specific inducibility
TaVQ31-6A	TCA-element	CCATCTTTTT	782	9	-	cis-acting element involved in salicylic acid responsiveness
TaVQ31-6A	ABRE3a	TACGTG	775	6	-
TaVQ31-6A	DRE core	GCCGAC	646	6	-
TaVQ31-6A	MYB	CAACAG	95	6	-
TaVQ31-6A	MYB	CAACAG	420	6	-
TaVQ31-6A	ARE	AAACCA	303	6	-	cis-acting regulatory element essential for the anaerobic induction
TaVQ31-6A	ABRE	CGTACGTGCA	537	9	-	cis-acting element involved in the abscisic acid responsiveness
TaVQ31-6A	ABRE	ACGTG	619	5	-	cis-acting element involved in the abscisic acid responsiveness
TaVQ31-6A	ABRE	ACGTG	633	5	-	cis-acting element involved in the abscisic acid responsiveness
TaVQ31-6A	ABRE	ACGTG	775	5	-	cis-acting element involved in the abscisic acid responsiveness
TaVQ31-6A	ABRE	ACGTG	1314	5	-	cis-acting element involved in the abscisic acid responsiveness
TaVQ31-6B	DRE core	GCCGAC	657	6	-
TaVQ31-6B	TCA-element	CCATCTTTTT	789	9	-	cis-acting element involved in salicylic acid responsiveness
TaVQ31-6B	ABRE	ACGTG	630	5	-	cis-acting element involved in the abscisic acid responsiveness
TaVQ31-6B	ABRE	ACGTG	644	5	-	cis-acting element involved in the abscisic acid responsiveness
TaVQ31-6B	ABRE	ACGTG	782	5	-	cis-acting element involved in the abscisic acid responsiveness
TaVQ31-6B	ABRE	ACGTG	1314	5	-	cis-acting element involved in the abscisic acid responsiveness
TaVQ31-6B	GC-motif	CCCCCG	1207	6	-	enhancer-like element involved in anoxic specific inducibility
TaVQ31-6B	ARE	AAACCA	306	6	-	cis-acting regulatory element essential for the anaerobic induction
TaVQ31-6B	MYC	CATTTG	148	6	-
TaVQ31-6B	ABRE3a	TACGTG	782	6	-
TaVQ31-6D	ARE	AAACCA	325	6	-	cis-acting regulatory element essential for the anaerobic induction
TaVQ31-6D	DRE core	GCCGAC	655	6	-
TaVQ31-6D	GC-motif	CCCCCG	1212	6	-	enhancer-like element involved in anoxic specific inducibility
TaVQ31-6D	MYC	CATGTG	392	6	-
TaVQ31-6D	CGTCA-motif	CGTCA	195	5	-	cis-acting regulatory element involved in the MeJA-responsiveness
TaVQ31-6D	CGTCA-motif	CGTCA	254	5	-	cis-acting regulatory element involved in the MeJA-responsiveness
TaVQ31-6D	ABRE3a	TACGTG	780	6	-
TaVQ31-6D	MYB	CAACAG	118	6	-
TaVQ31-6D	TGACG-motif	TGACG	588	5	-	cis-acting regulatory element involved in the MeJA-responsiveness
TaVQ31-6D	TGACG-motif	TGACG	1092	5	-	cis-acting regulatory element involved in the MeJA-responsiveness
TaVQ31-6D	ABRE	ACGTG	628	5	-	cis-acting element involved in the abscisic acid responsiveness
TaVQ31-6D	ABRE	ACGTG	642	5	-	cis-acting element involved in the abscisic acid responsiveness
TaVQ31-6D	ABRE	ACGTG	780	5	-	cis-acting element involved in the abscisic acid responsiveness
TaVQ31-6D	ABRE	ACGTG	1315	5	-	cis-acting element involved in the abscisic acid responsiveness
TaVQ32-6A1	MYC	CATTTG	879	6	-
TaVQ32-6A1	ABRE	ACGTG	1401	5	-	cis-acting element involved in the abscisic acid responsiveness
TaVQ32-6A1	TGA-element	AACGAC	65	6	-	auxin-responsive element
TaVQ32-6A1	TGACG-motif	TGACG	1403	5	-	cis-acting regulatory element involved in the MeJA-responsiveness
TaVQ32-6A1	MYB	CAACCA	995	6	-
TaVQ32-6A1	ARE	AAACCA	205	6	-	cis-acting regulatory element essential for the anaerobic induction
TaVQ32-6A1	Myc	TCTCTTA	1131	7	-
TaVQ32-6A1	Myc	TCTCTTA	1160	7	-
TaVQ32-6A1	TC-rich repeats	GTTTTCTTAC	1229	9	-	cis-acting element involved in defense and stress responsiveness
TaVQ32-6A1	W box	TTGACC	102	6	-
TaVQ32-6A1	W box	TTGACC	1367	6	-
TaVQ32-6A2	ABRE	AACCCGG	307	7	-	cis-acting element involved in the abscisic acid responsiveness
TaVQ32-6A2	ABRE	ACGTG	1439	5	-	cis-acting element involved in the abscisic acid responsiveness
TaVQ32-6A2	TGACG-motif	TGACG	180	5	-	cis-acting regulatory element involved in the MeJA-responsiveness
TaVQ32-6A2	TGACG-motif	TGACG	1441	5	-	cis-acting regulatory element involved in the MeJA-responsiveness
TaVQ32-6A2	MYB	CAACAG	1393	6	-
TaVQ32-6A2	W box	TTGACC	1407	6	-
TaVQ32-6B	ARE	AAACCA	1396	6	-	cis-acting regulatory element essential for the anaerobic induction
TaVQ32-6B	TGACG-motif	TGACG	332	5	-	cis-acting regulatory element involved in the MeJA-responsiveness
TaVQ32-6B	TGACG-motif	TGACG	1416	5	-	cis-acting regulatory element involved in the MeJA-responsiveness
TaVQ32-6B	ABRE	ACGTG	1414	5	-	cis-acting element involved in the abscisic acid responsiveness
TaVQ32-6B	ABRE4	CACGTA	274	6	-
TaVQ32-6B	W box	TTGACC	1382	6	-
TaVQ32-6D	TCA-element	TCAGAAGAGG	627	9	-	cis-acting element involved in salicylic acid responsiveness
TaVQ32-6D	ABRE4	CACGTA	303	6	-
TaVQ32-6D	TGACG-motif	TGACG	1420	5	-	cis-acting regulatory element involved in the MeJA-responsiveness
TaVQ32-6D	MYC	CATTTG	765	6	-
TaVQ32-6D	W box	TTGACC	1386	6	-
TaVQ32-6D	ABRE	ACGTG	225	5	-	cis-acting element involved in the abscisic acid responsiveness
TaVQ32-6D	ABRE	ACGTG	1418	5	-	cis-acting element involved in the abscisic acid responsiveness
TaVQ32-6D	MYB	CAACAG	27	6	-
TaVQ33-6B	MYB	TAACCA	897	6	+
TaVQ33-6B	MSA-like	(T/C)C(T/C)AACGG(T/C)(T/C)A	1355	8.5	+	cis-acting element involved in cell cycle regulation
TaVQ33-6B	Myb	CAACTG	398	6	+
TaVQ33-6B	W box	TTGACC	1075	6	+
TaVQ33-6B	W box	TTGACC	1106	6	+
TaVQ33-6B	GARE-motif	TCTGTTG	547	7	+	gibberellin-responsive element
TaVQ33-6B	P-box	CCTTTTG	262	7	+	gibberellin-responsive element
TaVQ33-6B	CAT-box	GCCACT	1180	6	+	cis-acting regulatory element related to meristem expression
TaVQ33-6B	CAT-box	GCCACT	1455	6	+	cis-acting regulatory element related to meristem expression
TaVQ33-6B	ARE	AAACCA	1046	6	+	cis-acting regulatory element essential for the anaerobic induction
TaVQ33-6B	TGACG-motif	TGACG	787	5	+	cis-acting regulatory element involved in the MeJA-responsiveness
TaVQ33-6B	CGTCA-motif	CGTCA	507	5	+	cis-acting regulatory element involved in the MeJA-responsiveness
TaVQ33-6B	CGTCA-motif	CGTCA	989	5	+	cis-acting regulatory element involved in the MeJA-responsiveness
TaVQ33-6B	CGTCA-motif	CGTCA	1041	5	+	cis-acting regulatory element involved in the MeJA-responsiveness
TaVQ33-6B	MYC	CATTTG	51	6	+
TaVQ33-6B	MYC	CATTTG	210	6	+
TaVQ33-6B	MYC	CAATTG	630	6	+
TaVQ33-6B	MBS	CAACTG	398	6	+	MYB binding site involved in drought-inducibility
TaVQ33-6B	TCA-element	TCAGAAGAGG	360	9	+	cis-acting element involved in salicylic acid responsiveness
TaVQ33-6B	ABRE4	CACGTA	1417	6	+
TaVQ33-6B	AuxRR-core	GGTCCAT	1238	7	+	cis-acting regulatory element involved in auxin responsiveness
TaVQ33-6D	CGTCA-motif	CGTCA	1001	5	+	cis-acting regulatory element involved in the MeJA-responsiveness
TaVQ33-6D	CGTCA-motif	CGTCA	1053	5	+	cis-acting regulatory element involved in the MeJA-responsiveness
TaVQ33-6D	ARE	AAACCA	499	6	+	cis-acting regulatory element essential for the anaerobic induction
TaVQ33-6D	ARE	AAACCA	1058	6	+	cis-acting regulatory element essential for the anaerobic induction
TaVQ33-6D	TGACG-motif	TGACG	809	5	+	cis-acting regulatory element involved in the MeJA-responsiveness
TaVQ33-6D	TGACG-motif	TGACG	1246	5	+	cis-acting regulatory element involved in the MeJA-responsiveness
TaVQ33-6D	AuxRR-core	GGTCCAT	1260	7	+	cis-acting regulatory element involved in auxin responsiveness
TaVQ33-6D	ABRE	ACGTG	575	5	+	cis-acting element involved in the abscisic acid responsiveness
TaVQ33-6D	ABRE	ACGTG	747	5	+	cis-acting element involved in the abscisic acid responsiveness
TaVQ33-6D	ABRE	ACGTG	1204	5	+	cis-acting element involved in the abscisic acid responsiveness
TaVQ33-6D	LTR	CCGAAA	496	6	+	cis-acting element involved in low-temperature responsiveness
TaVQ33-6D	LTR	CCGAAA	628	6	+	cis-acting element involved in low-temperature responsiveness
TaVQ33-6D	MYC	CATTTG	959	6	+
TaVQ33-6D	MYB	CAACAG	787	6	+
TaVQ33-6D	MSA-like	(T/C)C(T/C)AACGG(T/C)(T/C)A	1374	8.5	+	cis-acting element involved in cell cycle regulation
TaVQ33-6D	CAT-box	GCCACT	543	6	+	cis-acting regulatory element related to meristem expression
TaVQ33-6D	CAT-box	GCCACT	1195	6	+	cis-acting regulatory element related to meristem expression
TaVQ33-6D	CAT-box	GCCACT	1473	6	+	cis-acting regulatory element related to meristem expression
TaVQ33-6D	TGA-element	AACGAC	779	6	+	auxin-responsive element
TaVQ33-6D	W box	TTGACC	1094	6	+
TaVQ33-6D	W box	TTGACC	1125	6	+
TaVQ34-7A	TGACG-motif	TGACG	644	5	+	cis-acting regulatory element involved in the MeJA-responsiveness
TaVQ34-7A	TGACG-motif	TGACG	1128	5	+	cis-acting regulatory element involved in the MeJA-responsiveness
TaVQ34-7A	TGACG-motif	TGACG	1196	5	+	cis-acting regulatory element involved in the MeJA-responsiveness
TaVQ34-7A	TGA-element	AACGAC	45	6	+	auxin-responsive element
TaVQ34-7A	MYB	CAACAG	165	6	+
TaVQ34-7A	MYB	TAACCA	677	6	+
TaVQ34-7A	MYB	TAACCA	708	6	+
TaVQ34-7A	MYB	CAACCA	1495	6	+
TaVQ34-7A	MYC	CATTTG	201	6	+
TaVQ34-7A	ABRE	ACGTG	1106	5	+	cis-acting element involved in the abscisic acid responsiveness
TaVQ34-7A	ABRE4	CACGTA	786	6	+
TaVQ34-7A	W box	TTGACC	1365	6	+
TaVQ34-7A	P-box	CCTTTTG	285	7	+	gibberellin-responsive element
TaVQ34-7A	RY-element	CATGCATG	11	8	+	cis-acting regulatory element involved in seed-specific regulation
TaVQ34-7A	TCA-element	CCATCTTTTT	174	9	+	cis-acting element involved in salicylic acid responsiveness
TaVQ34-7A	TCA-element	TCAGAAGAGG	511	9	+	cis-acting element involved in salicylic acid responsiveness
TaVQ34-7A	CGTCA-motif	CGTCA	940	5	+	cis-acting regulatory element involved in the MeJA-responsiveness
TaVQ34-7A	CGTCA-motif	CGTCA	1294	5	+	cis-acting regulatory element involved in the MeJA-responsiveness
TaVQ34-7D	MYC	CATTTG	147	6	+
TaVQ34-7D	CGTCA-motif	CGTCA	760	5	+	cis-acting regulatory element involved in the MeJA-responsiveness
TaVQ34-7D	CGTCA-motif	CGTCA	934	5	+	cis-acting regulatory element involved in the MeJA-responsiveness
TaVQ34-7D	CGTCA-motif	CGTCA	1299	5	+	cis-acting regulatory element involved in the MeJA-responsiveness
TaVQ34-7D	DRE core	GCCGAC	95	6	+
TaVQ34-7D	CAT-box	GCCACT	1338	6	+	cis-acting regulatory element related to meristem expression
TaVQ34-7D	W box	TTGACC	1370	6	+
TaVQ34-7D	ABRE	ACGTG	1079	5	+	cis-acting element involved in the abscisic acid responsiveness
TaVQ34-7D	AuxRR-core	GGTCCAT	725	7	+	cis-acting regulatory element involved in auxin responsiveness
TaVQ34-7D	TGACG-motif	TGACG	225	5	+	cis-acting regulatory element involved in the MeJA-responsiveness
TaVQ34-7D	TGACG-motif	TGACG	613	5	+	cis-acting regulatory element involved in the MeJA-responsiveness
TaVQ34-7D	TGACG-motif	TGACG	978	5	+	cis-acting regulatory element involved in the MeJA-responsiveness
TaVQ34-7D	TGACG-motif	TGACG	1101	5	+	cis-acting regulatory element involved in the MeJA-responsiveness
TaVQ34-7D	TGACG-motif	TGACG	1181	5	+	cis-acting regulatory element involved in the MeJA-responsiveness
TaVQ35-7A	W box	TTGACC	510	6	-
TaVQ35-7A	Myb	TAACTG	392	6	-
TaVQ35-7A	Myb	TAACTG	590	6	-
TaVQ35-7A	TGA-element	AACGAC	245	6	-	auxin-responsive element
TaVQ35-7A	TGA-element	AACGAC	290	6	-	auxin-responsive element
TaVQ35-7A	MYC	CATGTG	655	6	-
TaVQ35-7A	RY-element	CATGCATG	1040	8	-	cis-acting regulatory element involved in seed-specific regulation
TaVQ35-7A	ABRE	ACGTG	1055	5	-	cis-acting element involved in the abscisic acid responsiveness
TaVQ35-7A	ABRE	CGCACGTGTC	1337	9	-	cis-acting element involved in the abscisic acid responsiveness
TaVQ35-7A	ABRE	ACGTG	1339	5	-	cis-acting element involved in the abscisic acid responsiveness
TaVQ35-7A	TGACG-motif	TGACG	961	5	-	cis-acting regulatory element involved in the MeJA-responsiveness
TaVQ35-7A	TGACG-motif	TGACG	1052	5	-	cis-acting regulatory element involved in the MeJA-responsiveness
TaVQ35-7A	TGACG-motif	TGACG	1061	5	-	cis-acting regulatory element involved in the MeJA-responsiveness
TaVQ35-7A	ABRE3a	TACGTG	1339	6	-
TaVQ35-7B	W box	TTGACC	406	6	-
TaVQ35-7B	TGA-element	AACGAC	192	6	-	auxin-responsive element
TaVQ35-7B	Myb	TAACTG	292	6	-
TaVQ35-7B	Myb	TAACTG	481	6	-
TaVQ35-7B	ABRE	ACGTG	957	5	-	cis-acting element involved in the abscisic acid responsiveness
TaVQ35-7B	ABRE	ACGTG	1343	5	-	cis-acting element involved in the abscisic acid responsiveness
TaVQ35-7B	TGACG-motif	TGACG	863	5	-	cis-acting regulatory element involved in the MeJA-responsiveness
TaVQ35-7B	TGACG-motif	TGACG	954	5	-	cis-acting regulatory element involved in the MeJA-responsiveness
TaVQ35-7B	TGACG-motif	TGACG	963	5	-	cis-acting regulatory element involved in the MeJA-responsiveness
TaVQ35-7B	ABRE3a	TACGTG	1343	6	-
TaVQ35-7B	P-box	CCTTTTG	1027	7	-	gibberellin-responsive element
TaVQ35-7D	Myb	TAACTG	364	6	-
TaVQ35-7D	Myb	TAACTG	807	6	-
TaVQ35-7D	W box	TTGACC	483	6	-
TaVQ35-7D	W box	TTGACC	814	6	-
TaVQ35-7D	TGA-element	AACGAC	222	6	-	auxin-responsive element
TaVQ35-7D	TGA-element	AACGAC	267	6	-	auxin-responsive element
TaVQ35-7D	RY-element	CATGCATG	1044	8	-	cis-acting regulatory element involved in seed-specific regulation
TaVQ35-7D	LTR	CCGAAA	1420	6	-	cis-acting element involved in low-temperature responsiveness
TaVQ35-7D	ABRE	ACGTG	1059	5	-	cis-acting element involved in the abscisic acid responsiveness
TaVQ35-7D	ABRE	ACGTG	1347	5	-	cis-acting element involved in the abscisic acid responsiveness
TaVQ35-7D	TGACG-motif	TGACG	965	5	-	cis-acting regulatory element involved in the MeJA-responsiveness
TaVQ35-7D	TGACG-motif	TGACG	1056	5	-	cis-acting regulatory element involved in the MeJA-responsiveness
TaVQ35-7D	TGACG-motif	TGACG	1065	5	-	cis-acting regulatory element involved in the MeJA-responsiveness
TaVQ35-7D	ABRE3a	TACGTG	1347	6	-
TaVQ36-7A	CGTCA-motif	CGTCA	193	5	-	cis-acting regulatory element involved in the MeJA-responsiveness
TaVQ36-7A	CGTCA-motif	CGTCA	361	5	-	cis-acting regulatory element involved in the MeJA-responsiveness
TaVQ36-7A	CGTCA-motif	CGTCA	529	5	-	cis-acting regulatory element involved in the MeJA-responsiveness
TaVQ36-7A	MBS	CAACTG	354	6	-	MYB binding site involved in drought-inducibility
TaVQ36-7A	Myb	CAACTG	354	6	-
TaVQ36-7A	ARE	AAACCA	370	6	-	cis-acting regulatory element essential for the anaerobic induction
TaVQ36-7A	ARE	AAACCA	730	6	-	cis-acting regulatory element essential for the anaerobic induction
TaVQ36-7A	TGACG-motif	TGACG	449	5	-	cis-acting regulatory element involved in the MeJA-responsiveness
TaVQ36-7A	TGACG-motif	TGACG	681	5	-	cis-acting regulatory element involved in the MeJA-responsiveness
TaVQ36-7A	TGACG-motif	TGACG	1007	5	-	cis-acting regulatory element involved in the MeJA-responsiveness
TaVQ36-7A	TGACG-motif	TGACG	1376	5	-	cis-acting regulatory element involved in the MeJA-responsiveness
TaVQ36-7A	ABRE4	CACGTA	848	6	-
TaVQ36-7A	ABRE4	CACGTA	1441	6	-
TaVQ36-7A	MYB	CAACCA	771	6	-
TaVQ36-7A	W box	TTGACC	967	6	-
TaVQ36-7A	CAT-box	GCCACT	86	6	-	cis-acting regulatory element related to meristem expression
TaVQ36-7B	CGTCA-motif	CGTCA	1030	5	+	cis-acting regulatory element involved in the MeJA-responsiveness
TaVQ36-7B	CGTCA-motif	CGTCA	1386	5	+	cis-acting regulatory element involved in the MeJA-responsiveness
TaVQ36-7B	LTR	CCGAAA	771	6	+	cis-acting element involved in low-temperature responsiveness
TaVQ36-7B	GC-motif	CCCCCG	1165	6	+	enhancer-like element involved in anoxic specific inducibility
TaVQ36-7B	W box	TTGACC	1149	6	+
TaVQ36-7B	W box	TTGACC	1205	6	+
TaVQ36-7B	MYB	TAACCA	852	6	+
TaVQ36-7B	MYB	CAACCA	860	6	+
TaVQ36-7B	ABRE	ACGTG	1260	5	+	cis-acting element involved in the abscisic acid responsiveness
TaVQ36-7B	ABRE	CGTACGTGCA	1439	9	+	cis-acting element involved in the abscisic acid responsiveness
TaVQ36-7D	MYC	CATTTG	514	6	+
TaVQ36-7D	CGTCA-motif	CGTCA	1029	5	+	cis-acting regulatory element involved in the MeJA-responsiveness
TaVQ36-7D	CGTCA-motif	CGTCA	1386	5	+	cis-acting regulatory element involved in the MeJA-responsiveness
TaVQ36-7D	TCA-element	CCATCTTTTT	183	9	+	cis-acting element involved in salicylic acid responsiveness
TaVQ36-7D	GC-motif	CCCCCG	582	6	+	enhancer-like element involved in anoxic specific inducibility
TaVQ36-7D	GC-motif	CCCCCG	714	6	+	enhancer-like element involved in anoxic specific inducibility
TaVQ36-7D	GC-motif	CCCCCG	1164	6	+	enhancer-like element involved in anoxic specific inducibility
TaVQ36-7D	W box	TTGACC	1148	6	+
TaVQ36-7D	ABRE	ACGTG	1259	5	+	cis-acting element involved in the abscisic acid responsiveness
TaVQ36-7D	ABRE	CGTACGTGCA	1439	9	+	cis-acting element involved in the abscisic acid responsiveness
TaVQ37-7A	TGACG-motif	TGACG	681	5	-	cis-acting regulatory element involved in the MeJA-responsiveness
TaVQ37-7A	MYC	CATTTG	386	6	-
TaVQ37-7A	MYC	CATTTG	1139	6	-
TaVQ37-7A	ABRE	CACGTG	1249	6	-	cis-acting element involved in the abscisic acid responsiveness
TaVQ37-7A	ABRE	GCCGCGTGGC	1254	9	-	cis-acting element involved in the abscisic acid responsiveness
TaVQ37-7A	P-box	CCTTTTG	1074	7	-	gibberellin-responsive element
TaVQ37-7A	GC-motif	CCCCCG	359	6	-	enhancer-like element involved in anoxic specific inducibility
TaVQ37-7A	Myc	TCTCTTA	480	7	-
TaVQ37-7B	P-box	CCTTTTG	704	7	-	gibberellin-responsive element
TaVQ37-7B	GARE-motif	TCTGTTG	832	7	-	gibberellin-responsive element
TaVQ37-7B	MYB	TAACCA	93	6	-
TaVQ37-7B	MYC	CATTTG	198	6	-
TaVQ37-7B	MYC	CATGTG	550	6	-
TaVQ37-7B	MYC	CATGTG	979	6	-
TaVQ37-7B	MYC	CATTTG	1116	6	-
TaVQ37-7B	ABRE	CACGTG	1236	6	-	cis-acting element involved in the abscisic acid responsiveness
TaVQ37-7B	ABRE	GCCGCGTGGC	1241	9	-	cis-acting element involved in the abscisic acid responsiveness
TaVQ37-7B	CGTCA-motif	CGTCA	797	5	-	cis-acting regulatory element involved in the MeJA-responsiveness
TaVQ37-7B	TGACG-motif	TGACG	701	5	-	cis-acting regulatory element involved in the MeJA-responsiveness
TaVQ37-7D	GARE-motif	TCTGTTG	713	7	-	gibberellin-responsive element
TaVQ37-7D	DRE core	GCCGAC	414	6	-
TaVQ37-7D	TATC-box	TATCCCA	126	7	-	cis-acting element involved in gibberellin-responsiveness
TaVQ37-7D	ABRE	ACGTG	30	5	-	cis-acting element involved in the abscisic acid responsiveness
TaVQ37-7D	ABRE	CACGTG	1087	6	-	cis-acting element involved in the abscisic acid responsiveness
TaVQ37-7D	ABRE	GCCGCGTGGC	1092	9	-	cis-acting element involved in the abscisic acid responsiveness
TaVQ37-7D	TGACG-motif	TGACG	565	5	-	cis-acting regulatory element involved in the MeJA-responsiveness
TaVQ37-7D	LTR	CCGAAA	353	6	-	cis-acting element involved in low-temperature responsiveness
TaVQ37-7D	CGTCA-motif	CGTCA	678	5	-	cis-acting regulatory element involved in the MeJA-responsiveness
TaVQ37-7D	MYC	CATTTG	541	6	-
TaVQ37-7D	MYC	CATGTG	840	6	-
TaVQ37-7D	MYC	CATTTG	979	6	-
TaVQ38-7A	CGTCA-motif	CGTCA	185	5	+	cis-acting regulatory element involved in the MeJA-responsiveness
TaVQ38-7A	CGTCA-motif	CGTCA	666	5	+	cis-acting regulatory element involved in the MeJA-responsiveness
TaVQ38-7A	DRE core	GCCGAC	1175	6	+
TaVQ38-7A	TGACG-motif	TGACG	107	5	+	cis-acting regulatory element involved in the MeJA-responsiveness
TaVQ38-7A	TGACG-motif	TGACG	127	5	+	cis-acting regulatory element involved in the MeJA-responsiveness
TaVQ38-7A	GC-motif	CCCCCG	1466	6	+	enhancer-like element involved in anoxic specific inducibility
TaVQ38-7A	ABRE	CACGTG	123	6	+	cis-acting element involved in the abscisic acid responsiveness
TaVQ38-7A	ABRE	ACGTG	124	5	+	cis-acting element involved in the abscisic acid responsiveness
TaVQ38-7A	MYC	CAATTG	474	6	+
TaVQ38-7A	MYB	CAACAG	161	6	+
TaVQ38-7A	W box	TTGACC	19	6	+
TaVQ38-7B	GC-motif	CCCCCG	878	6	+	enhancer-like element involved in anoxic specific inducibility
TaVQ38-7B	ARE	AAACCA	849	6	+	cis-acting regulatory element essential for the anaerobic induction
TaVQ38-7B	DRE core	GCCGAC	1171	6	+
TaVQ38-7B	ABRE	ACGTG	106	5	+	cis-acting element involved in the abscisic acid responsiveness
TaVQ38-7B	ABRE	CACGTG	291	6	+	cis-acting element involved in the abscisic acid responsiveness
TaVQ38-7B	ABRE	ACGTG	292	5	+	cis-acting element involved in the abscisic acid responsiveness
TaVQ38-7B	MYB	TAACCA	6	6	+
TaVQ38-7B	MYB	CAACCA	1105	6	+
TaVQ38-7B	W box	TTGACC	175	6	+
TaVQ38-7B	W box	TTGACC	556	6	+
TaVQ38-7B	TGA-element	AACGAC	143	6	+	auxin-responsive element
TaVQ38-7B	MYC	CATTTG	219	6	+
TaVQ38-7B	MYC	CATGTG	434	6	+
TaVQ38-7B	CAT-box	GCCACT	150	6	+	cis-acting regulatory element related to meristem expression
TaVQ38-7D	Myb	CAACTG	45	6	+
TaVQ38-7D	Myb	CAACTG	421	6	+
TaVQ38-7D	MYC	CATTTG	185	6	+
TaVQ38-7D	MYC	CATTTG	798	6	+
TaVQ38-7D	ABRE	ACGTG	647	5	+	cis-acting element involved in the abscisic acid responsiveness
TaVQ38-7D	DRE core	GCCGAC	1154	6	+
TaVQ38-7D	MYB	CAACCA	41	6	+
TaVQ38-7D	MYB	CAACCA	361	6	+
TaVQ38-7D	MYB	TAACCA	477	6	+
TaVQ38-7D	CAT-box	GCCACT	618	6	+	cis-acting regulatory element related to meristem expression
TaVQ38-7D	CAT-box	GCCACT	894	6	+	cis-acting regulatory element related to meristem expression
TaVQ38-7D	ARE	AAACCA	37	6	+	cis-acting regulatory element essential for the anaerobic induction
TaVQ38-7D	CGTCA-motif	CGTCA	8	5	+	cis-acting regulatory element involved in the MeJA-responsiveness
TaVQ38-7D	TC-rich repeats	GTTTTCTTAC	411	9	+	cis-acting element involved in defense and stress responsiveness
TaVQ38-7D	MBS	CAACTG	45	6	+	MYB binding site involved in drought-inducibility
TaVQ38-7D	MBS	CAACTG	421	6	+	MYB binding site involved in drought-inducibility
TaVQ38-7D	W box	TTGACC	690	6	+
TaVQ38-7D	GC-motif	CCCCCG	112	6	+	enhancer-like element involved in anoxic specific inducibility
TaVQ39-7A	MYB	CAACCA	137	6	-
TaVQ39-7A	MYB	CAACCA	431	6	-
TaVQ39-7A	MYB	CAACCA	676	6	-
TaVQ39-7A	CAT-box	GCCACT	1128	6	-	cis-acting regulatory element related to meristem expression
TaVQ39-7A	CGTCA-motif	CGTCA	151	5	-	cis-acting regulatory element involved in the MeJA-responsiveness
TaVQ39-7A	CGTCA-motif	CGTCA	623	5	-	cis-acting regulatory element involved in the MeJA-responsiveness
TaVQ39-7A	ARE	AAACCA	815	6	-	cis-acting regulatory element essential for the anaerobic induction
TaVQ39-7A	MYC	CATTTG	314	6	-
TaVQ39-7A	ABRE	CACGTG	949	6	-	cis-acting element involved in the abscisic acid responsiveness
TaVQ39-7A	ABRE	CACGTG	963	6	-	cis-acting element involved in the abscisic acid responsiveness
TaVQ39-7A	ABRE	CACGTG	1168	6	-	cis-acting element involved in the abscisic acid responsiveness
TaVQ39-7A	ABRE	GCAACGTGTC	1490	9	-	cis-acting element involved in the abscisic acid responsiveness
TaVQ39-7A	GC-motif	CCCCCG	77	6	-	enhancer-like element involved in anoxic specific inducibility
TaVQ39-7B	MYC	CATGTG	541	6	-
TaVQ39-7B	MYC	CATTTG	551	6	-
TaVQ39-7B	MYC	CATTTG	589	6	-
TaVQ39-7B	ABRE	CACGTG	972	6	-	cis-acting element involved in the abscisic acid responsiveness
TaVQ39-7B	ABRE	CACGTG	1186	6	-	cis-acting element involved in the abscisic acid responsiveness
TaVQ39-7B	TGACG-motif	TGACG	687	5	-	cis-acting regulatory element involved in the MeJA-responsiveness
TaVQ39-7B	TGACG-motif	TGACG	721	5	-	cis-acting regulatory element involved in the MeJA-responsiveness
TaVQ39-7B	ARE	AAACCA	644	6	-	cis-acting regulatory element essential for the anaerobic induction
TaVQ39-7B	CAT-box	GCCACT	1151	6	-	cis-acting regulatory element related to meristem expression
TaVQ39-7B	MYB	CAACCA	165	6	-
TaVQ39-7B	MYB	CAACCA	575	6	-
TaVQ39-7B	CGTCA-motif	CGTCA	179	5	-	cis-acting regulatory element involved in the MeJA-responsiveness
TaVQ39-7B	GC-motif	CCCCCG	734	6	-	enhancer-like element involved in anoxic specific inducibility
TaVQ39-7D	RY-element	CATGCATG	771	8	-	cis-acting regulatory element involved in seed-specific regulation
TaVQ39-7D	ABRE	CACGTG	977	6	-	cis-acting element involved in the abscisic acid responsiveness
TaVQ39-7D	ABRE	CACGTG	991	6	-	cis-acting element involved in the abscisic acid responsiveness
TaVQ39-7D	ABRE	CACGTG	1177	6	-	cis-acting element involved in the abscisic acid responsiveness
TaVQ39-7D	TGACG-motif	TGACG	4	5	-	cis-acting regulatory element involved in the MeJA-responsiveness
TaVQ39-7D	TGACG-motif	TGACG	653	5	-	cis-acting regulatory element involved in the MeJA-responsiveness
TaVQ39-7D	MYB	CAACCA	307	6	-
TaVQ39-7D	MYB	CAACCA	568	6	-
TaVQ39-7D	MYB	CAACCA	704	6	-
TaVQ39-7D	CGTCA-motif	CGTCA	321	5	-	cis-acting regulatory element involved in the MeJA-responsiveness
TaVQ39-7D	MYC	CATTTG	119	6	-
TaVQ39-7D	MYC	CATTTG	480	6	-
TaVQ39-7D	MYC	CATTTG	544	6	-
TaVQ39-7D	MYC	CATTTG	642	6	-
TaVQ39-7D	Myb	CAACTG	140	6	-
TaVQ39-7D	MBS	CAACTG	140	6	-	MYB binding site involved in drought-inducibility
TaVQ40-7D	ABRE	CGTACGTGCA	1118	9	+	cis-acting element involved in the abscisic acid responsiveness
TaVQ40-7D	ABRE	ACGTG	1121	5	+	cis-acting element involved in the abscisic acid responsiveness
TaVQ40-7D	MYC	CATGTG	978	6	+
TaVQ40-7D	MYB	TAACCA	82	6	+
TaVQ40-7D	MYB	CAACCA	528	6	+
TaVQ40-7D	TGA-element	AACGAC	1203	6	+	auxin-responsive element
TaVQ40-7D	TGACG-motif	TGACG	584	5	+	cis-acting regulatory element involved in the MeJA-responsiveness
TaVQ40-7D	TGACG-motif	TGACG	1479	5	+	cis-acting regulatory element involved in the MeJA-responsiveness
TaVQ40-7D	CGTCA-motif	CGTCA	573	5	+	cis-acting regulatory element involved in the MeJA-responsiveness
TaVQ40-7D	ABRE3a	TACGTG	1120	6	+
TaVQ40-7D	GC-motif	CCCCCG	389	6	+	enhancer-like element involved in anoxic specific inducibility
TaVQ40-7D	GC-motif	CGGCGCCCT	494	9	+	?
TaVQ40-7D	ABRE4	CACGTA	1260	6	+
