# Supplementary material for: Genome-wide analysis of the VQ motif-containing gene family and expression profiles during phytohormones and abiotic stresses in wheat (Triticum aestivum L.)
Source: BMC Genomics. 2022 Apr 11;23:292. doi: 10.1186/s12864-022-08519-3 (PMC8996428; doi:10.1186/s12864-022-08519-3)
Supplement: Supplementary file 10 — Additional file10: Table S9. The primers used for qRT-PCR in this study. [file 12864_2022_8519_MOESM10_ESM.xlsx]

## Sheet: Sheet1
Table S9 The primers used for qRT-PCR in this study.
TaVQ2-F	AGTGAGCGAGTGAGCCGAT
TaVQ2-R	CCTTTCCGTTCCGTTCCT
TaVQ7-F	TCGCCCAAGATCATCCACAC
TaVQ7-R	GACCTCTCGATGGTAGCCAG
TaVQ13-F	CTCATGGTGCAGCACGTTAC
TaVQ13-R	TGCTCTCGTACATGACGCTC
TaVQ19-F	AGGGGATCAAGGTCGTCTACA
TaVQ19-R	GCCCGTACGAGGAGTAGGAG
TaVQ22-F	AACGTTACATTGTTGCGCCC
TaVQ22-R	AGTTCTCGTCATGGTCGTCG
TaVQ27-F	CCTGGCTCAACGACCTGAG
TaVQ27-R	TTACAGGTCCGGAAAGTCGC
TaVQ28-F	CATAGCCAGGCAGCACCAG
TaVQ28-R	ATATGAGATGGTGGCCGTCG
TaVQ29-F	CACCACCGACACCTCAAACT
TaVQ29-R	AAAAGGACGGAGGAGGTACG
TaVQ31-F	GATGTCGTTCGACCACCTCG
TaVQ31-R	CCATTGGGGGTGTTAGTGGA
TaVQ36-F	CAACTTCAAGTCCGTCGTGC
TaVQ36-R	GTAGAGCAGATCGGCGAAGT
TaVQ38-F	AAGGTGGAGGAAGGAGGGTT
TaVQ38-R	AGGCGCACATTTCACCAACT
TaVQ39-F	CATTCGGCTACGGGAACCA
TaVQ39-R	AAGTAGCCATTGGCGCTGT
β-actin-F	CTCCCTCACAACAACCGC
β-actin-R	TACCAGGAACTTCCATACCAAC
